# Supplementary material for: Inositol triphosphate-triggered calcium release blocks lipid exchange at endoplasmic reticulum-Golgi contact sites
Source: Nat Commun. 2021 May 11;12:2673. doi: 10.1038/s41467-021-22882-x (PMC8113574; doi:10.1038/s41467-021-22882-x)
Supplement: Supplementary file 3 — Supplementary Data 1 [file 41467_2021_22882_MOESM3_ESM.xlsx]

## Sheet: Sciex Qtrap6500+ settings
Lipidclass	Scan Type	Polarity	Scan Mode	Ion Source	# Scans to Sum	Precursor Of	Resolution Q1	Resolution Q3	Scan Rate	Intensity Thres.	Settling Time	MR Pause	MCA	Center/Width	Step Size	Start (Da)	Stop (Da)	CUR:	IS:	GS1:	GS2:	IHT:	CAD:	DP	EP	CE	CXP
PC	Precursor Ion (Prec)	Positive	Profile	Nanospray	1	184.00 Da	High	Unit	200 Da/s	0.00 cps	0.0000 msec	5.0070 msec	Yes	No	0.10 Da	644	880	20	0	0	0	60	Medium	100	12	32	13
SM	Precursor Ion (Prec)	Positive	Profile	Nanospray	1	184.00 Da	High	Unit	200 Da/s	0.00 cps	0.0000 msec	5.0070 msec	Yes	No	0.10 Da	644	880	20	0	0	0	60	Medium	100	12	32	13
PE	Neutral Loss (NL)	Positive	Profile	Nanospray	1	141.00 Da	Unit	Unit	200 Da/s	0.00 cps	0.0000 msec	5.0070 msec	Yes	No	0.10 Da	620	860	20	0	0	0	60	Medium	100	7	20	19
PS	Neutral Loss (NL)	Positive	Profile	Nanospray	1	185.00 Da	Unit	Unit	200 Da/s	0.00 cps	0.0000 msec	5.0070 msec	Yes	No	0.10 Da	670	910	20	0	0	0	60	Medium	100	7	20	19
PG	Neutral Loss (NL)	Positive	Profile	Nanospray	1	189.00 Da	Unit	Unit	200 Da/s	0.00 cps	0.0000 msec	5.0070 msec	Yes	No	0.10 Da	670	910	20	0	0	0	60	Medium	100	7	20	19
PI	Neutral Loss (NL)	Positive	Profile	Nanospray	1	277.00 Da	Unit	Unit	200 Da/s	0.00 cps	0.0000 msec	5.0070 msec	Yes	No	0.10 Da	800	950	20	0	0	0	60	Medium	100	11	30	25
PA	Neutral Loss (NL)	Positive	Profile	Nanospray	1	115.00 Da	Unit	Unit	200 Da/s	0.00 cps	0.0000 msec	5.0070 msec	Yes	No	0.10 Da	600	900	20	0	0	0	60	Medium	100	10	25	14
Cer	Precursor Ion (Prec)	Positive	Profile	Nanospray	1	264.40 Da	High	Unit	200 Da/s	0.00 cps	0.0000 msec	5.0070 msec	Yes	No	0.10 Da	500	670	20	0	0	0	60	Medium	100	10	32	14
HexCer	Precursor Ion (Prec)	Positive	Profile	Nanospray	1	264.40 Da	High	Unit	200 Da/s	0.00 cps	0.0000 msec	5.0070 msec	Yes	No	0.10 Da	670	860	20	0	0	0	60	Medium	100	10	44	14
Cer	Precursor Ion (Prec)	Positive	Profile	Nanospray	1	369.00 Da	High	Unit	200 Da/s	0.00 cps	0.0000 msec	5.0070 msec	Yes	No	0.10 Da	500	800	20	0	0	0	60	Medium	100	10	15	14
Hex2Cer	Neutral Loss (NL)	Positive	Profile	Nanospray	1	342.40 Da	Unit	Unit	200 Da/s	0.00 cps	0.0000 msec	5.0070 msec	Yes	No	0.10 Da	830	1020	20	0	0	0	60	Medium	100	10	33	35
LPC	Precursor Ion (Prec)	Positive	Profile	Nanospray	1	184.00 Da	High	Unit	200 Da/s	0.00 cps	0.0000 msec	5.0070 msec	Yes	No	0.10 Da	450	580	20	0	0	0	60	Medium	100	7	35	10
PE-P 16p	Precursor Ion (Prec)	Positive	Profile	Nanospray	1	364.20 Da	Unit	Unit	200 Da/s	0.00 cps	0.0000 msec	5.0070 msec	Yes	No	0.10 Da	650	850	20	0	0	0	60	Medium	100	10	25	16
PE-P 18p	Precursor Ion (Prec)	Positive	Profile	Nanospray	1	390.30 Da	Unit	Unit	200 Da/s	0.00 cps	0.0000 msec	5.0070 msec	Yes	No	0.10 Da	650	850	20	0	0	0	60	Medium	100	10	27	16
PE-P 18:1p	Precursor Ion (Prec)	Positive	Profile	Nanospray	1	392.30 Da	Unit	Unit	200 Da/s	0.00 cps	0.0000 msec	5.0070 msec	Yes	No	0.10 Da	650	850	20	0	0	0	60	Medium	100	10	27	16
Diacylglycerides
FA 12:0	Neutral Loss (NL)	Positive	Profile	Nanospray	1	217.20 Da	Unit	Unit	200 Da/s	0.00 cps	50.0000 msec	5.0070 msec	Yes	No	0.10 Da	500	750	20	0	0	0	60	Medium	100	7	25	14
FA 14:0	Neutral Loss (NL)	Positive	Profile	Nanospray	1	245.20 Da	Unit	Unit	200 Da/s	0.00 cps	50.0000 msec	5.0070 msec	Yes	No	0.10 Da	500	750	20	0	0	0	60	Medium	100	7	25	14
FA 15:0	Neutral Loss (NL)	Positive	Profile	Nanospray	1	259.20 Da	Unit	Unit	200 Da/s	0.00 cps	50.0000 msec	5.0070 msec	Yes	No	0.10 Da	500	750	20	0	0	0	60	Medium	100	7	25	14
FA 16:1	Neutral Loss (NL)	Positive	Profile	Nanospray	1	271.20 Da	Unit	Unit	200 Da/s	0.00 cps	50.0000 msec	5.0070 msec	Yes	No	0.10 Da	500	750	20	0	0	0	60	Medium	100	7	25	14
FA 16:0	Neutral Loss (NL)	Positive	Profile	Nanospray	1	273.20 Da	Unit	Unit	200 Da/s	0.00 cps	50.0000 msec	5.0070 msec	Yes	No	0.10 Da	500	750	20	0	0	0	60	Medium	100	7	25	14
FA 17:1	Neutral Loss (NL)	Positive	Profile	Nanospray	1	285.20 Da	Unit	Unit	200 Da/s	0.00 cps	50.0000 msec	5.0070 msec	Yes	No	0.10 Da	500	750	20	0	0	0	60	Medium	100	7	25	14
FA 17:0	Neutral Loss (NL)	Positive	Profile	Nanospray	1	287.20 Da	Unit	Unit	200 Da/s	0.00 cps	50.0000 msec	5.0070 msec	Yes	No	0.10 Da	500	750	20	0	0	0	60	Medium	100	7	25	14
FA 18:3	Neutral Loss (NL)	Positive	Profile	Nanospray	1	295.20 Da	Unit	Unit	200 Da/s	0.00 cps	50.0000 msec	5.0070 msec	Yes	No	0.10 Da	500	750	20	0	0	0	60	Medium	100	7	25	14
FA 18:2	Neutral Loss (NL)	Positive	Profile	Nanospray	1	297.20 Da	Unit	Unit	200 Da/s	0.00 cps	50.0000 msec	5.0070 msec	Yes	No	0.10 Da	500	750	20	0	0	0	60	Medium	100	7	25	14
FA 18:1	Neutral Loss (NL)	Positive	Profile	Nanospray	1	299.20 Da	Unit	Unit	200 Da/s	0.00 cps	50.0000 msec	5.0070 msec	Yes	No	0.10 Da	500	750	20	0	0	0	60	Medium	100	7	25	14
FA 18:0	Neutral Loss (NL)	Positive	Profile	Nanospray	1	301.20 Da	Unit	Unit	200 Da/s	0.00 cps	50.0000 msec	5.0070 msec	Yes	No	0.10 Da	500	750	20	0	0	0	60	Medium	100	7	25	14
FA 19:0	Neutral Loss (NL)	Positive	Profile	Nanospray	1	315.20 Da	Unit	Unit	200 Da/s	0.00 cps	50.0000 msec	5.0070 msec	Yes	No	0.10 Da	500	750	20	0	0	0	60	Medium	100	7	25	14
FA 20:5	Neutral Loss (NL)	Positive	Profile	Nanospray	1	319.20 Da	Unit	Unit	200 Da/s	0.00 cps	50.0000 msec	5.0070 msec	Yes	No	0.10 Da	500	750	20	0	0	0	60	Medium	100	7	25	14
FA 20:4	Neutral Loss (NL)	Positive	Profile	Nanospray	1	321.20 Da	Unit	Unit	200 Da/s	0.00 cps	50.0000 msec	5.0070 msec	Yes	No	0.10 Da	500	750	20	0	0	0	60	Medium	100	7	25	14
FA 20:2	Neutral Loss (NL)	Positive	Profile	Nanospray	1	325.20 Da	Unit	Unit	200 Da/s	0.00 cps	50.0000 msec	5.0070 msec	Yes	No	0.10 Da	500	750	20	0	0	0	60	Medium	100	7	25	14
FA 20:1	Neutral Loss (NL)	Positive	Profile	Nanospray	1	327.20 Da	Unit	Unit	200 Da/s	0.00 cps	50.0000 msec	5.0070 msec	Yes	No	0.10 Da	500	750	20	0	0	0	60	Medium	100	7	25	14
FA 20:0	Neutral Loss (NL)	Positive	Profile	Nanospray	1	329.20 Da	Unit	Unit	200 Da/s	0.00 cps	50.0000 msec	5.0070 msec	Yes	No	0.10 Da	500	750	20	0	0	0	60	Medium	100	7	25	14
FA 22:6	Neutral Loss (NL)	Positive	Profile	Nanospray	1	345.20 Da	Unit	Unit	200 Da/s	0.00 cps	50.0000 msec	5.0070 msec	Yes	No	0.10 Da	500	750	20	0	0	0	60	Medium	100	7	25	14
Triacylglycerides
FA 12:0	Neutral Loss (NL)	Positive	Profile	Nanospray	1	217.20 Da	Unit	Unit	200 Da/s	0.00 cps	50.0000 msec	5.0070 msec	Yes	No	0.10 Da	750	1000	20	0	0	0	60	Medium	100	7	40	14
FA 14:0	Neutral Loss (NL)	Positive	Profile	Nanospray	1	245.20 Da	Unit	Unit	200 Da/s	0.00 cps	50.0000 msec	5.0070 msec	Yes	No	0.10 Da	750	1000	20	0	0	0	60	Medium	100	7	40	14
FA 15:0	Neutral Loss (NL)	Positive	Profile	Nanospray	1	259.20 Da	Unit	Unit	200 Da/s	0.00 cps	50.0000 msec	5.0070 msec	Yes	No	0.10 Da	750	1000	20	0	0	0	60	Medium	100	7	40	14
FA 16:1	Neutral Loss (NL)	Positive	Profile	Nanospray	1	271.20 Da	Unit	Unit	200 Da/s	0.00 cps	50.0000 msec	5.0070 msec	Yes	No	0.10 Da	750	1000	20	0	0	0	60	Medium	100	7	40	14
FA 16:0	Neutral Loss (NL)	Positive	Profile	Nanospray	1	273.20 Da	Unit	Unit	200 Da/s	0.00 cps	50.0000 msec	5.0070 msec	Yes	No	0.10 Da	750	1000	20	0	0	0	60	Medium	100	7	40	14
FA 17:1	Neutral Loss (NL)	Positive	Profile	Nanospray	1	285.20 Da	Unit	Unit	200 Da/s	0.00 cps	50.0000 msec	5.0070 msec	Yes	No	0.10 Da	750	1000	20	0	0	0	60	Medium	100	7	40	14
FA 17:0	Neutral Loss (NL)	Positive	Profile	Nanospray	1	287.20 Da	Unit	Unit	200 Da/s	0.00 cps	50.0000 msec	5.0070 msec	Yes	No	0.10 Da	750	1000	20	0	0	0	60	Medium	100	7	40	14
FA 18:3	Neutral Loss (NL)	Positive	Profile	Nanospray	1	295.20 Da	Unit	Unit	200 Da/s	0.00 cps	50.0000 msec	5.0070 msec	Yes	No	0.10 Da	750	1000	20	0	0	0	60	Medium	100	7	40	14
FA 18:2	Neutral Loss (NL)	Positive	Profile	Nanospray	1	297.20 Da	Unit	Unit	200 Da/s	0.00 cps	50.0000 msec	5.0070 msec	Yes	No	0.10 Da	750	1000	20	0	0	0	60	Medium	100	7	40	14
FA 18:1	Neutral Loss (NL)	Positive	Profile	Nanospray	1	299.20 Da	Unit	Unit	200 Da/s	0.00 cps	50.0000 msec	5.0070 msec	Yes	No	0.10 Da	750	1000	20	0	0	0	60	Medium	100	7	40	14
FA 18:0	Neutral Loss (NL)	Positive	Profile	Nanospray	1	301.20 Da	Unit	Unit	200 Da/s	0.00 cps	50.0000 msec	5.0070 msec	Yes	No	0.10 Da	750	1000	20	0	0	0	60	Medium	100	7	40	14
FA 19:0	Neutral Loss (NL)	Positive	Profile	Nanospray	1	315.20 Da	Unit	Unit	200 Da/s	0.00 cps	50.0000 msec	5.0070 msec	Yes	No	0.10 Da	750	1000	20	0	0	0	60	Medium	100	7	40	14
FA 20:5	Neutral Loss (NL)	Positive	Profile	Nanospray	1	319.20 Da	Unit	Unit	200 Da/s	0.00 cps	50.0000 msec	5.0070 msec	Yes	No	0.10 Da	750	1000	20	0	0	0	60	Medium	100	7	40	14
FA 20:4	Neutral Loss (NL)	Positive	Profile	Nanospray	1	321.20 Da	Unit	Unit	200 Da/s	0.00 cps	50.0000 msec	5.0070 msec	Yes	No	0.10 Da	750	1000	20	0	0	0	60	Medium	100	7	40	14
FA 20:2	Neutral Loss (NL)	Positive	Profile	Nanospray	1	325.20 Da	Unit	Unit	200 Da/s	0.00 cps	50.0000 msec	5.0070 msec	Yes	No	0.10 Da	750	1000	20	0	0	0	60	Medium	100	7	40	14
FA 20:1	Neutral Loss (NL)	Positive	Profile	Nanospray	1	327.20 Da	Unit	Unit	200 Da/s	0.00 cps	50.0000 msec	5.0070 msec	Yes	No	0.10 Da	750	1000	20	0	0	0	60	Medium	100	7	40	14
FA 20:0	Neutral Loss (NL)	Positive	Profile	Nanospray	1	329.20 Da	Unit	Unit	200 Da/s	0.00 cps	50.0000 msec	5.0070 msec	Yes	No	0.10 Da	750	1000	20	0	0	0	60	Medium	100	7	40	14
FA 22:6	Neutral Loss (NL)	Positive	Profile	Nanospray	1	345.20 Da	Unit	Unit	200 Da/s	0.00 cps	50.0000 msec	5.0070 msec	Yes	No	0.10 Da	750	1000	20	0	0	0	60	Medium	100	7	40	14
Cholesterol, QTRAP5500 settings
Chol	Neutral Loss (NL)	Positive	Profile	Nanospray	1	77.00 Da	Unit	Unit	200 Da/s	0.00 cps	0.0000 msec	5.0070 msec	Yes	No	0.10 Da	442	480	20	0	0	0	60	Medium	50	10	12	14

## Sheet: Thermo QExactive+ settings
Scan mode	Setting	Positive/negative	Positive/AIF	Negative/AIF
Full MS	Resolution	140,000	140,000	140,000
	AGC target	3000000	1000000	1000000
	Max IT [ms]	200	200	200
	Scan range [m/z]	500-1800	500-1800	600-1800
AIF	Resolution		17,500	70,000
	AGC target		3000000	1000000
	Max IT [ms]		200	200
	Scan range [m/z]		120-600	120-600
	NCE [V]		30	30

## Sheet: Lipids (µM)_cells
Lipid	SCR 1	SCR 2	SCR 3	SCR 4	SCR 5	SCR 6	SCR 7	SCR 8	5AKD 1	5AKD 2	5AKD 3	5AKD 4	5AKD 5	5AKD 6	5AKD 7	5AKD 8
PC O-30:2	0.0197562	0.0186047	0.0196658	0.0219884	0.0139946	0.00955396	0.0110244	0.01021	0.0193217	0.0166774	0.0191767	0.0227354	0.0159221	0.010047	0.0130436	0.0104104
PC O-30:1	0.317614	0.301034	0.300319	0.336346	0.162124	0.152776	0.163627	0.171932	0.364901	0.344093	0.373021	0.371045	0.149263	0.123676	0.132239	0.153539
PC O-30:0	2.02756	1.92359	1.91455	2.04314	0.46613	0.430048	0.542915	0.495592	2.84089	2.76344	2.75689	2.70069	0.445998	0.383426	0.371501	0.374573
PC 30:2	0.0627833	0.0603774	0.0613372	0.0659872	0.0412586	0.0375287	0.0435832	0.036606	0.0490674	0.0473757	0.0423277	0.0507889	0.0421072	0.0286208	0.0378031	0.0355789
PC 30:1	1.49075	1.48166	1.41701	1.56674	0.609463	0.573997	0.651223	0.616106	1.5046	1.41154	1.42367	1.4239	0.648987	0.583751	0.576245	0.603089
PC 30:0	4.49531	4.36664	4.2774	4.53094	3.29482	3.15356	3.82834	3.40295	6.76288	6.49392	6.66391	6.51098	3.66276	3.12019	3.10211	3.26671
PC O-32:2	0.348895	0.346397	0.337863	0.376002	0.202895	0.185766	0.198702	0.19623	0.364506	0.346734	0.36678	0.356952	0.194479	0.16078	0.175633	0.180527
PC O-32:1	4.7467	4.48524	4.49955	4.86079	1.02785	0.989203	0.996339	0.937562	5.57425	5.23727	5.27645	5.15384	0.915712	0.792125	0.765283	0.830748
PC O-32:0	4.26131	4.18928	4.08199	4.35752	1.24268	1.12669	1.31889	1.22706	5.60998	5.31087	5.39725	5.27421	1.09874	0.958179	0.971372	0.981409
PC 32:3	0.0389931	0.0369534	0.0337042	0.0368625	0.0539197	0.0571565	0.0582132	0.0525891	0.0272846	0.023978	0.0251771	0.0265089	0.0708859	0.0590478	0.0570003	0.0582814
PC 32:2	1.71276	1.69273	1.63055	1.79345	0.807222	0.776578	0.880832	0.802763	1.19594	1.09598	1.11996	1.10466	0.917936	0.777298	0.733213	0.807982
PC 32:1	12.7227	12.4769	12.0128	12.8775	7.02346	6.81712	8.00044	7.14937	14.5034	13.8591	14.0924	13.6645	7.38917	6.39064	6.14399	6.58804
PC 32:0	3.69646	3.63179	3.49432	3.74158	4.84709	4.75406	5.62307	4.98889	5.43631	5.27551	5.3077	5.14094	5.23692	4.62931	4.35141	4.77548
PC O-34:3	0.203822	0.198751	0.194068	0.215182	0.0724396	0.0719556	0.0798964	0.0716783	0.189932	0.177864	0.188052	0.180771	0.0768088	0.0580287	0.0632362	0.0659583
PC O-34:2	2.2531	2.18741	2.12663	2.36207	0.463162	0.477743	0.509705	0.488573	2.44406	2.2323	2.25671	2.20468	0.452121	0.401197	0.392505	0.425402
PC O-34:1	9.98205	9.68746	9.41601	10.0707	1.97136	1.96791	2.22136	2.02624	11.7799	10.9238	10.9192	10.7148	1.83902	1.57155	1.5882	1.73249
PC O-34:0	0.892065	0.858605	0.815437	0.853683	0.378453	0.348711	0.435144	0.39237	1.33145	1.26798	1.25538	1.23444	0.375743	0.298452	0.300387	0.308312
PC 34:3	0.452023	0.425949	0.426145	0.487409	0.278963	0.268998	0.295071	0.275224	0.312941	0.307089	0.319647	0.286721	0.303713	0.253881	0.252464	0.272613
PC 34:2	9.84312	9.62141	9.28349	10.0997	3.23857	3.15304	3.46338	3.30008	8.48495	7.76512	8.00884	7.75742	3.46208	2.81794	2.84079	3.18399
PC 34:1	20.37	20.0057	19.0556	20.2566	13.6988	13.031	14.7139	13.6463	26.2174	24.5166	25.1125	24.3186	13.4001	11.1627	11.6463	12.374
PC 34:0	0.200759	0.148851	0.176317	0.218475	0.337941	0.239709	0.262041	0.286804	0.391844	0.352247	0.320004	0.326623	0.290751	0.247561	0.281199	0.328937
PC O-36:6	0.0805521	0.0726551	0.0769113	0.0804507	0.0577179	0.0466691	0.0669676	0.0531056	0.10097	0.10759	0.0969347	0.0980742	0.0587317	0.0671401	0.0444552	0.0518344
PC O-36:5	0.125661	0.11771	0.114374	0.125172	0.168085	0.168684	0.170497	0.163389	0.152627	0.139655	0.129338	0.132966	0.17826	0.141255	0.137958	0.184471
PC O-36:4	0.397624	0.369235	0.363934	0.406832	0.262757	0.256345	0.274424	0.257181	0.474348	0.429694	0.406006	0.414916	0.243146	0.187252	0.198574	0.216739
PC O-36:3	0.623176	0.600128	0.568311	0.66017	0.177313	0.188594	0.207149	0.184342	0.626176	0.587367	0.596543	0.58583	0.167282	0.143259	0.139068	0.156711
PC O-36:2	2.33562	2.22131	2.16193	2.37148	0.522888	0.536858	0.612045	0.537009	3.03158	2.76965	2.77011	2.71201	0.508583	0.412159	0.419159	0.470463
PC O-36:1	1.17666	1.11347	1.0443	1.13355	0.47312	0.480509	0.546734	0.498394	1.6189	1.50023	1.50256	1.50799	0.439177	0.349365	0.392765	0.460088
PC O-36:0	0.168294	0.142158	0.14184	0.145297	0.0657067	0.0672729	0.0681442	0.0651912	0.163452	0.170442	0.149286	0.153193	0.0557872	0.0500065	0.0444305	0.0491156
PC 36:6	0.0565417	0.043657	0.0537452	0.0728707	0.0449071	0.0466605	0.0506987	0.0478622	0.0609007	0.0752035	0.0726584	0.0556348	0.0478078	0.0494221	0.0475955	0.0536661
PC 36:5	0.134641	0.111635	0.134099	0.122315	0.309496	0.322376	0.345887	0.319676	0.155668	0.14915	0.160049	0.141488	0.351838	0.300262	0.293981	0.31562
PC 36:4	0.370631	0.34457	0.361614	0.375169	1.08447	1.08059	1.15833	1.07622	0.464992	0.426188	0.466304	0.427941	1.10303	0.933196	0.954532	1.07419
PC 36:3	1.38633	1.33857	1.28713	1.41316	0.928262	0.962633	1.05683	0.925789	1.24604	1.13271	1.1531	1.11588	0.949124	0.787783	0.769096	0.891739
PC 36:2	13.2105	12.9176	12.251	13.2961	4.02002	3.99595	4.52125	4.14104	15.2771	14.0579	14.3079	13.8722	3.74947	3.34133	3.13606	3.67281
PC 36:1	1.43999	1.36051	1.28656	1.41653	1.38448	1.35935	1.66839	1.46516	2.09723	1.98486	2.00089	1.93078	1.32929	1.233	1.15298	1.34539
PC 36:0	0.1314	0.104515	0.119591	0.130473	0.118709	0.0676837	0.0941367	0.103375	0.143128	0.165623	0.147567	0.156025	0.0965081	0.0998893	0.0857217	0.0849709
PC O-38:6	0.281086	0.255021	0.256197	0.296126	0.23075	0.221259	0.234771	0.229699	0.3183	0.310969	0.297615	0.299298	0.208175	0.179705	0.179993	0.19953
PC O-38:5	0.431451	0.394763	0.396871	0.441432	0.30026	0.292863	0.298421	0.285763	0.504435	0.466905	0.449484	0.437743	0.287943	0.243612	0.236647	0.262546
PC O-38:4	0.157567	0.154587	0.148021	0.163032	0.168218	0.159685	0.176298	0.165311	0.193187	0.174956	0.177915	0.172427	0.150568	0.121473	0.129794	0.130172
PC O-38:3	0.146661	0.144651	0.133514	0.148854	0.115738	0.0993345	0.123948	0.116641	0.143025	0.12772	0.128967	0.120637	0.101255	0.0841235	0.070722	0.082316
PC O-38:2	0.363168	0.357688	0.336903	0.368391	0.117382	0.129575	0.148191	0.128435	0.392175	0.347832	0.353975	0.349645	0.126713	0.089673	0.104421	0.103998
PC O-38:1	0.14713	0.144067	0.130243	0.142745	0.0823726	0.0708703	0.0744112	0.0620232	0.160867	0.142473	0.139217	0.131679	0.0765153	0.043399	0.0587998	0.053379
PC 38:7	0.0816326	0.0675854	0.0702864	0.0859863	0.0707091	0.0637814	0.0774858	0.0630499	0.0759528	0.0875557	0.0824963	0.0830821	0.0632098	0.0626057	0.0618564	0.073068
PC 38:6	0.189802	0.180472	0.177648	0.20142	0.493175	0.48587	0.539338	0.498237	0.260353	0.238559	0.239715	0.248651	0.56639	0.459346	0.444603	0.502741
PC 38:5	0.348046	0.335284	0.324042	0.373132	0.803297	0.7794	0.892468	0.779312	0.476641	0.423686	0.412973	0.406238	0.850655	0.715255	0.732006	0.786406
PC 38:4	0.214417	0.213332	0.205318	0.226567	0.700808	0.656395	0.743704	0.668354	0.289146	0.252503	0.256572	0.244165	0.725278	0.590574	0.623585	0.661739
PC 38:3	0.294527	0.288284	0.265075	0.313665	0.274983	0.288716	0.317344	0.294115	0.275568	0.231421	0.236104	0.244716	0.27417	0.238403	0.232827	0.262556
PC 38:2	0.893967	0.856737	0.813819	0.90549	0.247629	0.192902	0.203394	0.256655	0.9771	0.832381	0.85757	0.855267	0.178034	0.178286	0.122122	0.167684
PC 38:1	0.115706	0.0909381	0.104234	0.122353	0.0570234	0.0579645	0.0591414	0.0642278	0.11906	0.127868	0.126356	0.123627	0.0668632	0.0539495	0.0411554	0.0489938
PC 38:0	0.188007	0.167891	0.17207	0.214193	0.0726622	0.0829254	0.0902092	0.0853028	0.195433	0.217901	0.206692	0.205829	0.0803508	0.0657622	0.0757536	0.0729897
PC O-40:1	0.016948	0	0.0261441	0.0197999	0.014206	0.0317624	0.00956105	0.0123886	0.018342	0.0255826	0	0.0401904	0.0252628	0.03079	0	0.0289481
PC 40:7	0.128053	0.12776	0.125851	0.143463	0.19564	0.188445	0.201682	0.17763	0.174595	0.156933	0.154225	0.158392	0.210841	0.163259	0.147524	0.180092
PC 40:6	0.116558	0.112154	0.108879	0.130006	0.259786	0.264581	0.270089	0.244098	0.156369	0.138173	0.135574	0.144161	0.292451	0.223046	0.217908	0.24443
PC 40:5	0.0711706	0.0700583	0.0637018	0.0747563	0.166202	0.178768	0.163176	0.177509	0.0850549	0.0713784	0.0722281	0.0796601	0.191148	0.151079	0.154329	0.167839
PC 40:4	0.0279978	0.0266587	0.0257587	0.032632	0.0674661	0.0742517	0.0744721	0.0697859	0.0373192	0.0267927	0.0280645	0.0253138	0.0694187	0.0544869	0.0590218	0.0687435
SM 34:2;2	0.233061	0.231803	0.22159	0.250637	0.163415	0.214379	0.244001	0.254572	0.201355	0.191525	0.20368	0.196389	0.213348	0.173377	0.160616	0.201279
SM 34:1;2	4.78104	4.65135	4.57668	4.8061	2.90503	3.62933	4.58149	4.26724	4.8928	4.83743	4.99301	4.80811	4.14729	3.38886	3.43667	3.81902
SM 34:0;2	0.337016	0.323248	0.309121	0.282624	0.715836	0.960271	1.17023	1.04056	1.10949	1.16442	1.19631	1.17214	1.02014	0.788712	0.787832	0.917227
SM 36:2;2	0.13184	0.136741	0.135636	0.13659	0.0356486	0.0361311	0.0507721	0.049115	0.113827	0.112424	0.108277	0.107239	0.0385153	0.0427239	0.033604	0.0277654
SM 36:1;2	0.473706	0.417121	0.426004	0.437168	0.0522594	0.0899452	0.0721435	0.0725168	0.522348	0.528355	0.578816	0.519032	0.0629829	0.0987334	0.099875	0.0666934
SM 36:0;2	0	0	0	0	0	0	0	0	0	0	0	0	0	0	0	0
SM 38:2;2	0.101988	0.091199	0.0940429	0.0828592	0.0154307	0.00602091	0.0191744	0.0154862	0.0767357	0.0889467	0.100548	0.10669	0.0255299	0.0141597	0.039154	0.00779179
SM 38:1;2	0	0	0	0	0	0	0	0	0	0	0	0	0	0	0	0
SM 38:0;2	0	0	0	0	0	0	0	0	0	0	0	0	0	0	0	0
SM 40:2;2	0.902763	0.860811	0.850334	0.839717	0.102391	0.141772	0.192337	0.206781	0.765299	0.75519	0.791313	0.802928	0.0880749	0.158536	0.112613	0.133763
SM 40:1;2	0.267109	0.0489001	0.14537	0.198018	0.121007	0.248348	0.171664	0.286145	0.0224139	0.164812	0.191309	0.315015	0.26954	0.122146	0.110361	0.148539
SM 40:0;2	0	0	0.00328323	0	0.00988245	0.122354	0	0	0.0346371	0	0.0349575	0.0353392	0	0	0.00563783	0
SM 42:3;2	0.706882	0.700238	0.663559	0.673943	0.249063	0.327419	0.414139	0.348193	0.465816	0.443095	0.448826	0.449071	0.351686	0.300421	0.304143	0.328795
SM 42:2;2	4.91972	4.79325	4.53626	4.62619	1.46938	2.08678	2.35325	2.16101	4.7053	4.53799	4.66835	4.55866	2.10795	1.60798	1.82447	1.87366
SM 42:1;2	0.446231	0.453446	0.436446	0.410695	0.387849	0.585177	0.669546	0.570098	0.704086	0.734695	0.74676	0.730983	0.533454	0.46345	0.503025	0.564106
SM 42:0;2	0.0303573	0.0217066	0.00920105	0.0170282	0.0495814	0.0356453	0.0317805	0.0444566	0.0344378	0.0588353	0.0521679	0.0659674	0.014662	0.0119767	0.0165686	0.062791
LPC 14:1	0.00765597	0.00768878	0.00771326	0.0171949	0.0116527	0.0154817	0.00713402	0.00302988	0.02661	0.0402775	0.00554974	0.0162599	0.015789	0.0076938	0.00263634	0.0098467
LPC 14:0	0.0550076	0.0654921	0.0613745	0.0906323	0.0362038	0.03409	0.0385022	0.0183425	0.0955457	0.0848782	0.0398984	0.0735496	0.026837	0.00872993	0.0120126	0.035547
LPC 16:1	0.254708	0.294839	0.282574	0.345701	0.134063	0.154029	0.141651	0.0885937	0.293868	0.201171	0.192098	0.230913	0.136822	0.0958551	0.0652252	0.121939
LPC 16:0	0.434416	0.456671	0.435245	0.487193	0.301866	0.27789	0.374519	0.263087	0.604087	0.781445	0.368448	0.441142	0.251945	0.15656	0.154396	0.190659
LPC 18:3	0.00599589	0.00658135	0.0102471	0.010748	0.00511915	0.0064346	0.00278139	0.00125219	0.0145644	0.0170382	0.0039313	0.00827007	0.00833413	0.00519904	0	0.00218054
LPC 18:2	0.0610823	0.0589877	0.062957	0.0747298	0.0360153	0.0398347	0.0392506	0.0249287	0.0517894	0.0470835	0.030617	0.036476	0.0309279	0.0181142	0.0165518	0.0367341
LPC 18:1	0.83543	0.897252	0.864836	0.957912	0.243804	0.225412	0.285104	0.186437	0.913417	0.543969	0.562295	0.632123	0.187492	0.115862	0.111119	0.137294
LPC 18:0	0.266496	0.341596	0.280585	0.442099	0.0623337	0.0765897	0.0385845	0.0434472	0.42078	0.138045	0.206624	0.280499	0.068425	0.0326127	0.0361062	0.0578528
LPC 20:6	0.00487798	0.00237793	0.00565449	0.0111171	0.00398197	0.0127873	0.00270585	0.00095538	0.015986	0.0224799	0.00141189	0.00480687	0.00774959	0.00622286	0.0014034	0.00808931
LPC 20:5	0.0212531	0.0250584	0.020355	0.0392186	0.031116	0.0249004	0.0250675	0.0105754	0.0547243	0.032561	0.0108415	0.0215086	0.0268068	0.0158669	0.0113438	0.0224547
LPC 20:4	0.05055	0.0584041	0.0514128	0.0657951	0.0719312	0.0511424	0.103748	0.0499511	0.0709946	0.0488959	0.0210598	0.0377129	0.0488871	0.0202711	0.016313	0.0292223
LPC 20:3	0.015153	0.0206927	0.0183634	0.0237443	0.0213211	0.0223054	0.0230032	0.0145679	0.0279074	0.0295992	0.0107327	0.013773	0.0241913	0.0143158	0.0043086	0.00938458
LPC 20:2	0.0565899	0.0774494	0.0565774	0.0851809	0.00961218	0.00790018	0.00774933	0.00686084	0.0680091	0.0489652	0.024181	0.038274	0.012525	0.00670862	0.00158372	0.00840671
LPC 20:1	0.379278	0.514201	0.414737	0.612229	0.00994893	0.00918793	0.0103868	0.00513015	0.469853	0.104996	0.226249	0.309856	0.00967695	0.00409602	0.00303372	0.00732495
LPC 20:0	0.00847677	0.0113772	0.00738403	0.0104633	0.000203382	0.00201498	0	0	0.0357892	0.0178987	0.00339104	0.00780377	0.00180339	0	0	0
LPC 22:6	0.0325755	0.0363924	0.0327982	0.0433978	0.0342464	0.0302833	0.0534989	0.0243427	0.0395804	0.0364692	0.0166745	0.0217247	0.0212307	0.0131922	0.0104781	0.0184516
LPC 22:5	0.0391828	0.0471817	0.0438366	0.0540222	0.029572	0.0273583	0.0401242	0.0159021	0.0463038	0.0397184	0.0156508	0.0274112	0.0285729	0.00862545	0.0102512	0.0141407
LPC 22:4	0.0741068	0.0979566	0.0780414	0.114805	0.0115891	0.0132752	0.0158544	0.00815001	0.0862615	0.026065	0.0274135	0.052819	0.00607455	0.0033463	0.00225606	0.00807334
LPC 22:3	0.0171772	0.0201329	0.0271533	0.0736093	0.00702295	0.0196536	0.000323343	0	0.0994159	0.084726	0.011712	0.0391148	0.0123656	0.00322072	0	0.00318409
LPC 22:2	0.0179682	0.0254046	0.0199025	0.0311774	0	0.00355425	0.00148946	0.000613322	0.0269685	0.0167003	0.00951828	0.0128044	0.00824747	0	0	0.000594225
LPC 22:1	0.0253497	0.0357732	0.0263716	0.0417547	0.00649347	0.0139184	0.00322392	0.00357147	0.0324514	0.0285431	0.0181941	0.0216166	0.00703178	0.00449571	0.00338267	0.00824379
PE 32:2	0.435359	0.469299	0.395797	0.440397	0.102191	0.0940851	0.104494	0.0910006	0.362185	0.339592	0.364456	0.344123	0.115225	0.0924777	0.0904693	0.092645
PE 32:1	3.00615	3.02998	2.77064	2.91963	0.817419	0.730115	0.871603	0.787282	2.69824	2.6048	2.70007	2.63281	0.781431	0.659047	0.662933	0.723741
PE O-34:3	0.135631	0.166308	0.132017	0.157478	0.0295965	0.0232771	0.0238165	0.0193695	0.210595	0.211351	0.244177	0.237355	0.0234798	0.0183885	0.0209593	0.0224276
PE O-34:2	0.780623	0.804394	0.707476	0.880287	0.173918	0.166179	0.169573	0.184794	1.10427	1.06216	1.15936	1.14952	0.177237	0.163002	0.17153	0.198284
PE O-34:1	0.687688	0.726964	0.638581	0.682341	0.221045	0.184793	0.211784	0.202513	1.6651	1.62697	1.60144	1.60468	0.228847	0.200927	0.200047	0.218308
PE 34:2	5.28134	5.32615	4.92965	5.29389	1.27939	1.16365	1.39499	1.27563	4.76068	4.65504	4.85583	4.64142	1.26593	1.0516	1.03361	1.15394
PE 34:1	8.88221	8.71377	8.27659	8.87286	3.49828	3.02539	3.71207	3.41694	8.54056	8.30554	8.66033	8.29357	3.20906	2.77233	2.83229	3.19776
PE O-36:6	0.0591606	0.0729017	0.0582145	0.0818553	0.0743249	0.0659378	0.0758075	0.0685397	0.0988372	0.0932538	0.0889025	0.0963246	0.0856734	0.0591136	0.0660391	0.0839305
PE O-36:5	0.253994	0.26546	0.233961	0.316938	0.299335	0.269289	0.262897	0.303631	0.428744	0.408975	0.47979	0.440741	0.322134	0.267549	0.295833	0.307646
PE O-36:4	0.115207	0.131748	0.0941773	0.13309	0.0627459	0.0483339	0.0589862	0.0575055	0.383275	0.347706	0.393233	0.356281	0.0773164	0.0604824	0.0618041	0.077201
PE O-36:3	0.407732	0.439497	0.370765	0.450667	0.0663632	0.055983	0.0729284	0.0737414	0.684422	0.652835	0.721266	0.689134	0.0778108	0.0576826	0.062762	0.0864047
PE O-36:2	0.681598	0.710864	0.63232	0.717384	0.263973	0.213677	0.280418	0.240793	1.23114	1.14098	1.22502	1.15102	0.228443	0.2041	0.207804	0.228319
PE O-36:1	0.609323	0.609482	0.567474	0.595047	0.27916	0.235578	0.278629	0.267919	0.966371	0.906773	0.956603	0.938924	0.26016	0.208512	0.207239	0.248343
PE 36:5	0.163605	0.175758	0.156299	0.157247	0.234401	0.220555	0.270141	0.250588	0.186363	0.176466	0.205003	0.186805	0.285269	0.226427	0.225579	0.25531
PE 36:4	0.568296	0.632154	0.553883	0.613844	0.962753	0.876235	0.978591	0.959811	0.704793	0.657439	0.689084	0.662318	1.00917	0.800711	0.81927	0.967639
PE 36:3	1.18827	1.2488	1.13515	1.24833	0.63241	0.60294	0.706974	0.645256	1.26594	1.16541	1.2159	1.21755	0.640419	0.523803	0.537134	0.568018
PE 36:2	13.0723	13.2741	12.3131	13.2614	4.27491	3.74967	4.46226	4.20105	14.0375	13.4097	14.0028	13.6305	4.13295	3.20098	3.25188	3.71218
PE 36:1	3.71655	3.80763	3.53915	3.72789	2.04128	1.80982	2.1735	2.04768	4.07809	3.97414	4.1286	3.9452	1.84455	1.53652	1.48778	1.75089
PE 36:0	0.167824	0.186416	0.160917	0.222233	0.188122	0.156014	0.134102	0.180849	0.270793	0.252816	0.281426	0.235635	0.169885	0.174768	0.153426	0.170226
PE O-38:6	0.32165	0.334451	0.31047	0.358018	0.346735	0.295174	0.301142	0.33159	0.634111	0.597278	0.684631	0.641593	0.338621	0.291626	0.289639	0.343106
PE O-38:5	0.176253	0.183771	0.163752	0.194404	0.267679	0.238318	0.220851	0.243713	0.554561	0.505495	0.517616	0.517362	0.294936	0.22012	0.233655	0.249321
PE O-38:4	0.094449	0.107066	0.101831	0.137189	0.213469	0.172156	0.167491	0.170998	0.254272	0.240032	0.252627	0.252891	0.199609	0.139427	0.148977	0.189682
PE O-38:3	0.096983	0.128257	0.109728	0.121558	0.0796169	0.0750663	0.0736584	0.082862	0.134292	0.132377	0.129956	0.141611	0.0892779	0.0610052	0.0545968	0.0640762
PE O-38:2	0.255153	0.292482	0.246086	0.259112	0.0924166	0.087469	0.11429	0.0946697	0.288444	0.283458	0.281233	0.296857	0.0981826	0.0665479	0.0858092	0.106975
PE O-38:1	0.104335	0.122294	0.0941842	0.103581	0.0327268	0.0310899	0.0261127	0.0232664	0.120475	0.107544	0.105925	0.0961566	0.0427441	0.0248212	0.0214988	0.0350907
PE O-38:0	0.0592992	0.0768791	0.0542118	0.0865686	0.0861705	0.0651123	0.0676935	0.0528264	0.069075	0.0692918	0.0678498	0.0746001	0.079596	0.0591063	0.0588651	0.066388
PE 38:6	0.329889	0.362765	0.324072	0.356539	0.6292	0.559502	0.655516	0.575039	0.423646	0.378018	0.4017	0.407752	0.689643	0.556713	0.583176	0.593116
PE 38:5	1.08065	1.13256	1.0321	1.11146	2.11243	2.00726	2.25403	2.1245	1.29899	1.2309	1.32731	1.28761	2.22189	1.77631	1.86889	2.12826
PE 38:4	1.46906	1.46402	1.31984	1.4792	3.21377	3.00969	3.43263	3.20497	1.91296	1.73102	1.82071	1.75731	3.28866	2.49702	2.68639	2.98634
PE 38:3	0.432091	0.4575	0.39847	0.437833	0.509767	0.474311	0.543142	0.510438	0.424895	0.414391	0.419761	0.435351	0.514612	0.35833	0.4141	0.431861
PE 38:2	1.04845	1.05466	1.01549	1.09762	0.24055	0.204155	0.26063	0.230426	1.00585	0.95815	0.994894	0.983106	0.201293	0.162731	0.195386	0.203153
PE 38:1	0.172898	0.202982	0.159575	0.195107	0.109124	0.0892139	0.0800203	0.0895775	0.234433	0.226499	0.252321	0.234537	0.0785619	0.0814912	0.0748229	0.0813703
PE 38:0	0.0880918	0.11748	0.0881986	0.116468	0.0848753	0.0855697	0.0982096	0.105092	0.198118	0.187713	0.19768	0.174132	0.0993064	0.0804011	0.0941443	0.0985423
PE O-40:6	0.0790304	0.0957791	0.069361	0.0893969	0.131863	0.0967178	0.12719	0.114712	0.190899	0.172084	0.176594	0.169695	0.129271	0.105174	0.111285	0.125162
PE O-40:5	0.0469693	0.0649295	0.0443251	0.0467547	0.113336	0.0923118	0.0900381	0.0912078	0.10988	0.0991317	0.0927502	0.0973364	0.0958517	0.0802345	0.0737537	0.098371
PE O-40:4	0.0441019	0.0612379	0.0419391	0.0506097	0.0950331	0.0867045	0.084376	0.0688467	0.0571301	0.0537058	0.0629617	0.0525563	0.0902576	0.06008	0.0584851	0.0757891
PE O-40:3	0.0294416	0.0509045	0.0327264	0.0401534	0.0396607	0.0335269	0.0445329	0.038781	0.034397	0.0308337	0.0309403	0.0300913	0.0451784	0.0329592	0.0331548	0.0303621
PE O-40:2	0.0338807	0.0575037	0.0416251	0.0530968	0.0287895	0.0206076	0.0214188	0.0181421	0.0391938	0.0444213	0.0449889	0.0465358	0.0246482	0.0201638	0.0145495	0.0220652
PE O-40:1	0.0375172	0.0570216	0.0312376	0.0462984	0.0620042	0.0599314	0.0695487	0.0554467	0.0405674	0.0398763	0.0328534	0.0374177	0.0648875	0.0485511	0.0465963	0.061327
PE 40:7	0.381118	0.42953	0.35953	0.428726	0.546999	0.523613	0.520135	0.505465	0.411185	0.396587	0.397194	0.387458	0.576102	0.420478	0.433578	0.496956
PE 40:6	0.704414	0.737377	0.658521	0.783102	0.931836	0.785205	0.922929	0.863263	0.681238	0.608709	0.676329	0.685113	0.807219	0.635793	0.660961	0.695921
PE 40:5	0.346104	0.361895	0.328594	0.337705	0.508096	0.444874	0.525248	0.473677	0.313133	0.31151	0.314563	0.323922	0.452136	0.354577	0.379077	0.381088
PE 40:4	0.0780385	0.102447	0.0726323	0.0783066	0.215424	0.177986	0.199074	0.189369	0.0865809	0.0713303	0.0743688	0.0776308	0.174869	0.155799	0.160782	0.164566
PE 40:3	0.0886961	0.0961425	0.0853818	0.0999113	0.0654611	0.0445005	0.0567615	0.0622259	0.081034	0.0643972	0.0731972	0.0718683	0.0517712	0.0393637	0.0465137	0.0589869
PS 32:3	0	0.000430692	0	0	0.00796842	0.00612212	0.000196959	0.00151974	0.00558921	0	0	0	0.00693841	0.00365317	0.00308073	0.00106837
PS 32:2	0.0717566	0.0590167	0.0505787	0.0754845	0.0251487	0.0403103	0.0108171	0.0160004	0.094453	0.0403312	0.0485343	0.0541844	0.0218781	0.0134374	0.010619	0.0200915
PS 32:1	0.723487	0.698044	0.65894	0.641344	0.19174	0.141849	0.181483	0.142975	0.689858	0.652903	0.689333	0.654472	0.188713	0.149139	0.173063	0.203582
PS O-34:2	0.0184518	0.0297939	0.0220682	0.0205753	0.00199626	0	0.000795285	0	0.0180324	0.018548	0.0118201	0.0140422	0.00184908	0	0.00180994	0.00157135
PS O-34:1	0.296114	0.291376	0.26544	0.283915	0.0905616	0.0595667	0.0960028	0.0814921	0.280367	0.268482	0.283405	0.280939	0.0849343	0.0650117	0.0591652	0.0741723
PS 34:2	0.678159	0.695	0.617416	0.653066	0.181875	0.141676	0.176161	0.153143	0.604439	0.563082	0.578867	0.560142	0.203517	0.153387	0.15544	0.179816
PS 34:1	3.29272	3.26023	2.98703	3.03594	1.85024	1.45191	1.68951	1.63884	3.73715	3.62642	3.78552	3.68068	1.75579	1.53345	1.50854	1.61538
PS 34:0	0.0967375	0.0708357	0.0976933	0.0919881	0.167623	0.0925288	0.223372	0.170856	0.085678	0.0780902	0.0739295	0.0418657	0.174035	0.140738	0.124818	0.13882
PS O-36:2	0.133556	0.140838	0.136564	0.127282	0.0674045	0.0773805	0.0418918	0.0392633	0.141044	0.122852	0.120752	0.122917	0.0606158	0.0288545	0.0359775	0.0462495
PS O-36:1	0.393803	0.358146	0.336635	0.345163	0.263373	0.221817	0.272252	0.244069	0.494946	0.456272	0.462695	0.423261	0.242494	0.19969	0.236124	0.222943
PS 36:4	0.0378644	0.0338494	0.0252323	0.0421911	0.0595359	0.0776939	0.0573456	0.0532536	0.0455408	0.0382968	0.0380607	0.0364889	0.06702	0.0528989	0.051142	0.0570991
PS 36:3	0.13153	0.136045	0.117446	0.126372	0.102916	0.0999468	0.0902247	0.0836321	0.140583	0.126145	0.132821	0.123792	0.105742	0.0954087	0.0731379	0.0816419
PS 36:2	2.61643	2.5989	2.45134	2.51029	1.24482	1.05507	1.21712	1.08379	2.75197	2.57957	2.73802	2.63937	1.15145	0.937925	0.991645	0.905491
PS 36:1	3.72198	3.68264	3.41443	3.43854	4.67901	3.44272	4.43469	4.03927	4.86776	4.71326	5.02725	4.66841	3.69622	3.05826	3.07441	3.0792
PS 36:0	0	0	0	0.00932263	0	0	0	0	0	0	0	0	0	0	0	0
PS O-38:3	0.0152756	0.0281704	0.0157252	0.0201346	0.0205158	0.0277555	0.0124339	0.0154459	0.0144557	0.0201548	0.0151022	0.017619	0.0245538	0.0222608	0.0162928	0.0236642
PS O-38:2	0.0875882	0.0828696	0.074204	0.0963321	0.0622946	0.0450529	0.043114	0.0393166	0.0898397	0.0793128	0.0770354	0.0744015	0.0314767	0.0350419	0.038065	0.0353656
PS O-38:1	0.102301	0.107319	0.0991376	0.106358	0.0745247	0.0727802	0.0790503	0.0700813	0.107971	0.0975481	0.0983808	0.093885	0.0708847	0.0548924	0.0460741	0.0559288
PS 38:7	0.00769247	0.0102271	0.0128787	0.0113118	0.00676394	0.0242382	0.00171752	0.00214177	0.0111541	0.00956383	0.0047783	0.013107	0.00574241	0	0.00566309	0.00142493
PS 38:6	0.0247207	0.0255966	0.0207402	0.0265378	0.0407259	0.0420686	0.0497342	0.0412385	0.044252	0.0398184	0.0381298	0.039268	0.0540407	0.0394415	0.0558924	0.0498566
PS 38:5	0.0639809	0.0627986	0.0618769	0.0544339	0.119055	0.120585	0.122433	0.0998103	0.080149	0.0627346	0.069255	0.0700498	0.170372	0.105236	0.101053	0.122684
PS 38:4	0.0944291	0.105793	0.0960877	0.101569	0.417405	0.421909	0.403362	0.396469	0.175954	0.140419	0.138231	0.144802	0.540435	0.414163	0.371389	0.421298
PS 38:3	0.167458	0.186378	0.168966	0.172249	0.391268	0.34683	0.380308	0.369357	0.216728	0.19393	0.207216	0.196227	0.347921	0.326809	0.287924	0.295134
PS 38:2	0.613574	0.612474	0.584403	0.597286	0.24454	0.225526	0.247917	0.220096	0.494463	0.515938	0.523906	0.500174	0.244666	0.171789	0.188265	0.177948
PS 38:1	0.156674	0.185359	0.155595	0.172165	0.138819	0.107538	0.125005	0.102169	0.178512	0.151059	0.173146	0.165752	0.0944895	0.0732196	0.0893397	0.0847666
PS 38:0	0.00447168	0.00453429	0.00752834	0.0138164	0	0.00841602	0	0	0.0154429	0.0024813	0.00370735	0.00514254	0.00126015	0.00100107	0	0.00119405
PS O-40:2	0.0426209	0.0416344	0.0353988	0.0491086	0.024742	0.0302223	0.026559	0.0215031	0.0438079	0.0331428	0.0354057	0.0347764	0.0285885	0.016833	0.0215777	0.0137402
PS O-40:1	0.0199689	0.0213469	0.0146648	0.0236727	0.0149355	0.0233991	0.0135113	0.00852516	0.021332	0.0169991	0.0124447	0.0115046	0.0144557	0.0118618	0.00710284	0.00696433
PS O-40:0	0.0576789	0.0589963	0.0468057	0.0475483	0.0725944	0.0722657	0.0661174	0.070152	0.0602131	0.0550739	0.0586116	0.0610503	0.0786159	0.0614264	0.0685329	0.0672088
PS 40:6	0.235532	0.238473	0.20626	0.227493	0.851041	0.822585	0.826135	0.730887	0.362725	0.364489	0.361292	0.355374	0.779601	0.641097	0.657346	0.648465
PS 40:5	0.188409	0.188509	0.164905	0.176808	0.691446	0.623307	0.607784	0.596453	0.23195	0.211356	0.237351	0.236115	0.542978	0.497337	0.472791	0.49162
PS 40:4	0.0575858	0.0645793	0.0529707	0.057483	0.255412	0.286338	0.266698	0.254053	0.0649451	0.0477122	0.0470111	0.0664654	0.276248	0.185232	0.204219	0.23461
PS 40:3	0.0722241	0.073927	0.057364	0.0714769	0.0891433	0.0712188	0.109146	0.0882228	0.0530502	0.0434097	0.0430438	0.0386805	0.0988741	0.0700207	0.0808967	0.0652715
PS 40:1	0.0224837	0.0366968	0.0285924	0.025161	0.0160056	0	0.00436848	0.00746167	0.020098	0.0355332	0.0261857	0.0298476	0.0227589	0.00490607	0.0159527	0.034164
PS O-42:3	0	0.0173266	0.00546545	0.0112118	0	0	0	0.00767903	0.00169353	0	0.000942648	0.00431223	0.00991755	0.00726479	0.0113174	0
PS O-42:2	0.00248714	0.0120496	0.00806692	0.0102846	0.0199762	0.0406795	0.0148924	0.0108441	0.00843824	0.000920691	0.00595144	0.00381732	0.0192644	0.0127335	0.00728683	0.00722665
PS O-42:1	0.00702164	0.00870263	0.00911596	0.0160791	0.00143804	0.0125459	0.00189978	0.00108351	0.00986314	0.00468615	0.00481016	0.00355133	0.00583341	0.000962708	0.00169076	0.00497119
PS O-42:0	0.010439	0.0126022	0.00755686	0.0137318	0.014891	0.0155488	0.0139508	0.0135721	0.018456	0.00816007	0.01125	0.0100106	0.0209977	0.0051849	0.0135184	0.0128817
PS 42:6	0.0124967	0.0117319	0.00105615	0.0275996	0.0149607	0.00771545	0.0219869	0.0171255	0.0143038	0.00567247	0.00959195	0.00598707	0.0210762	0.0195272	0.0177971	0.0178819
PS 42:5	0.00357882	0.00659735	0.00295695	0.00291424	0.0140893	0.0124404	0.0082915	0.0100138	0.00407411	0	9.08288e-05	0	0.00596313	0.0127852	0.0100468	0.00406332
PS 42:4	0.0107863	0.0141287	0.0123382	0.014964	0.0228775	0.0263847	0.0137204	0.0118506	0.0110274	0.00492796	0.00913692	0.00477215	0.0263535	0.0146253	0.0111176	0.0159548
PS 42:2	0.0564595	0.0680539	0.0480659	0.0501416	0.0311788	0.0291945	0.0296554	0.0225335	0.0437289	0.031128	0.030687	0.033309	0.0153744	0.0129693	0.015878	0.0165775
PS 42:1	0	0.003101	0.00105746	0.0107129	0.0157896	0.0149487	0.0118493	0.00813581	0.0134877	1.66744e-05	0.000479321	0.00527476	0.00584997	0.00274264	0.0105358	0.0022731
PI 32:1	0.168307	0.155293	0.124217	0.165059	0.205459	0.206814	0.209918	0.170755	0.292791	0.260104	0.253129	0.247813	0.18475	0.164512	0.169085	0.174553
PI 32:0	0.0388506	0.0418088	0.032097	0.0603677	0.16274	0.210736	0.189578	0.162746	0.128724	0.0925876	0.094509	0.0875861	0.18066	0.160406	0.145474	0.138771
PI 34:2	1.12605	1.04872	0.953996	1.00737	0.3538	0.370316	0.339738	0.30508	1.2127	1.21143	1.26479	1.18516	0.300137	0.243448	0.290261	0.238573
PI 34:1	1.23319	1.09377	1.02479	1.12127	1.43011	1.43196	1.59106	1.45415	2.14788	2.27433	2.36221	2.13104	1.43804	1.29565	1.23301	1.11412
PI 34:0	0.139951	0.123762	0.112814	0.129042	0.220844	0.202693	0.270277	0.22542	0.292141	0.299519	0.312378	0.274245	0.234242	0.159595	0.200029	0.190937
PI O-36:3	0.0113292	0.0197565	0.0153784	0.0237055	0.0274607	0.0252898	0.0195923	0.0124716	0.0301846	0.0110993	0.00863979	0.014688	0.0185979	0.0144172	0.0102637	0.0180645
PI O-36:2	0.132299	0.127293	0.112775	0.142494	0.0855081	0.0626348	0.0622314	0.0586105	0.178233	0.153852	0.151198	0.156669	0.0888383	0.0356652	0.0641756	0.0426689
PI O-36:1	0.123009	0.123274	0.105124	0.136735	0.111718	0.121342	0.110986	0.0903831	0.207261	0.200216	0.203799	0.174387	0.108585	0.0899322	0.0867269	0.0736138
PI 36:4	0.061845	0.0756232	0.0614363	0.0926039	0.271074	0.23973	0.291043	0.264151	0.0719267	0.0505983	0.0623029	0.0573975	0.271182	0.248375	0.217338	0.252334
PI 36:3	0.353984	0.362897	0.313297	0.323531	0.232729	0.240913	0.257926	0.220884	0.36622	0.328061	0.334734	0.328834	0.269098	0.208565	0.182283	0.223735
PI 36:2	3.63472	3.38315	3.09994	3.34351	1.14475	1.04962	1.23651	1.16443	4.57034	4.74203	4.9338	4.61114	1.06054	0.868049	0.920466	1.03934
PI 36:1	1.90129	1.73434	1.58287	1.67685	1.20844	1.08765	1.34299	1.16658	2.9115	3.05093	3.15921	2.82485	1.02596	0.784228	0.879411	0.802608
PI O-38:3	0.0831034	0.0837384	0.0635462	0.0865516	0.0550791	0.00335063	0.0523066	0.0247673	0.0641573	0.0699837	0.0713669	0.0793309	0.0159086	0.0502408	0.010543	0.00733696
PI O-38:2	0.149444	0.167568	0.143365	0.16554	0.0840168	0.0724929	0.0506537	0.0502218	0.164499	0.179673	0.177209	0.164505	0.0447129	0.0433791	0.0451823	0.0384156
PI 38:5	0.510824	0.511253	0.452343	0.537273	0.517618	0.499988	0.582476	0.54717	0.390968	0.378516	0.369449	0.380618	0.599438	0.449838	0.471751	0.490051
PI 38:4	0.671108	0.66013	0.6034	0.596995	1.77684	1.58426	1.80481	1.66273	0.619989	0.592336	0.581112	0.584642	1.58421	1.27274	1.3469	1.32081
PI 38:3	0.849283	0.831357	0.779247	0.814171	0.766994	0.63609	0.791323	0.728516	0.781319	0.78213	0.795738	0.764179	0.612525	0.554953	0.490623	0.533781
PI 38:2	1.02615	0.96992	0.878062	0.995252	0.3067	0.245217	0.311287	0.305594	1.07566	1.12359	1.1382	1.07027	0.234242	0.173677	0.189765	0.205851
PI O-40:4	0.0339244	0.0494132	0.0339588	0.0458825	0.0456526	0.0302068	0.0543622	0.0496703	0.0439444	0.0402634	0.0377463	0.0399217	0.052694	0.0432563	0.0429067	0.0444263
PI O-40:3	0.0791438	0.0885245	0.0777352	0.0917636	0.0769231	0.0842993	0.0798905	0.0655568	0.104364	0.0752085	0.0838815	0.0774935	0.0639401	0.0488396	0.0419672	0.0489421
PI 40:6	0.110211	0.114794	0.104083	0.121368	0.185443	0.153987	0.19063	0.173104	0.18493	0.167933	0.164827	0.16405	0.218718	0.158142	0.157909	0.159009
PI 40:5	0.151215	0.158947	0.132323	0.147126	0.226526	0.186604	0.263118	0.21709	0.214927	0.200348	0.199802	0.197275	0.229561	0.190291	0.187526	0.159787
PI 40:4	0.121482	0.126912	0.104965	0.115872	0.211249	0.147055	0.176757	0.158567	0.15031	0.147912	0.147988	0.144618	0.151243	0.109079	0.120124	0.146406
PI 40:3	0.175541	0.194001	0.160448	0.200291	0.0859876	0.0827425	0.0861741	0.0644038	0.183668	0.151882	0.146966	0.168761	0.0786277	0.0529985	0.0663782	0.055275
PI 40:2	0.161875	0.15267	0.142607	0.146577	0.0178418	0.0311363	0.0221881	0.0233062	0.267495	0.154457	0.150585	0.145449	0.0201836	0	0.0109865	0.020221
PG 30:1	0.00845155	0.00667629	0.00251494	0.00648872	0.00451102	0	0	0	0.00975173	0.00357219	0.00278369	0.00342323	0	0	0.000691555	0
PG 30:0	0.00500709	0.00504886	0.0036006	0.0062003	0	0	0.00023564	0	0.0128884	0.00482415	0.00299318	0.00554948	0.00886423	0	0	0.000469882
PG O-32:1	0.00252369	0.00589121	0.0028764	0.00448444	0.00406773	0.00230635	0.00218256	0	0.00566031	0.00310557	0	0.00407165	0.00343268	0.00117563	0.00241728	0.00227238
PG O-32:0	0.00173326	0.00200204	0	0.00106058	0.00563049	0.00251409	0.00485107	0.002977	0.00334252	0.000740935	0	0	0.00319353	0.0013768	0.0029846	0.00494822
PG 32:2	0.00688992	0.00834181	0.00878724	0.00849576	0.00253663	0.00764082	0.00187812	0.00559639	0.00771733	0.00795391	0.00939778	0.00891189	0.00599577	0.00594134	0.0054142	0.00927557
PG 32:1	0.0454242	0.0426941	0.042291	0.0441851	0.012943	0.00852787	0.0107357	0.012259	0.0522921	0.0487986	0.0498671	0.0520615	0.0121028	0.0064567	0.0104432	0.00277937
PG 32:0	0.016899	0.0159838	0.0173246	0.0210178	0.0210222	0.0129074	0.0151482	0.0153176	0.0264642	0.0148667	0.0142649	0.0154668	0.0199084	0.00445711	0.00922334	0.0139221
PG O-34:2	0	0.000951757	0	0.00106093	0.00217239	0.00075123	0.0038009	0	0.0011599	0	0	0	0.00144343	0.00219748	0.000806025	0
PG O-34:1	0.00678632	0.00764033	0.00489483	0.00831445	0.00511337	0.00202056	0.00299588	0.0020013	0.0096556	0.00498282	0.00661944	0.00560507	0.00271842	0.0012643	0.000796119	0.00327121
PG O-34:0	0.00228966	0.00331175	0.00151593	0.000564156	0	0	0	0	0.00360875	0.00238989	0.000962091	0.000644938	0	0	0	0
PG 34:3	0.00532895	0.00327435	0.00702329	0.00465479	0.00509225	0.00530913	0.0040481	0.00526298	0.00246124	0.00374383	0.00667418	0.0030241	0.00809778	0.00398398	0.00358493	0.00830575
PG 34:2	0.0612966	0.0676642	0.0692556	0.0680181	0.0441643	0.0330121	0.0436435	0.0310732	0.0738957	0.0676083	0.0779148	0.0731772	0.0379066	0.0277372	0.0325394	0.0383821
PG 34:1	0.431384	0.441585	0.41128	0.440067	0.317029	0.293543	0.35246	0.315457	0.631797	0.604709	0.623391	0.608466	0.317192	0.232723	0.243165	0.26442
PG 34:0	0	0	0	0	0.00434683	0	0.00385298	0.00351916	0.00937707	0	0.0015362	0	0.000379662	0	0	0
PG O-36:2	0.00588627	0.00761299	0.00724193	0.00724762	0.00928191	0.00963363	0.00883764	0.00886084	0.00785626	0.00655267	0.00690087	0.00753249	0.0100782	0.00639869	0.00578986	0.00841533
PG O-36:1	0.0110682	0.0118109	0.00866199	0.0113475	0.0132866	0.0130086	0.0179581	0.0107641	0.0193592	0.0171065	0.0136743	0.0149941	0.0111687	0.0106462	0.00997643	0.011728
PG 36:4	0.00275922	0.00371072	0.0044315	0.00426011	0.0116741	0.00726094	0.00788976	0.0068992	0.00597954	0.00250463	0.00315464	0.00270829	0.0083032	0.00391773	0.00590212	0.00751434
PG 36:3	0.0118509	0.012702	0.0105738	0.0104132	0.0230207	0.00839423	0.0125069	0.0111974	0.0116906	0.0132452	0.0129323	0.010233	0.0140635	0.00890565	0.00877763	0.0167482
PG 36:2	0.10788	0.115606	0.103625	0.118083	0.0352553	0.0288237	0.0392211	0.030391	0.136692	0.130553	0.128035	0.134576	0.0380448	0.0274913	0.0248672	0.0267458
PG 36:1	0.0961549	0.104046	0.0857423	0.102971	0.140984	0.124991	0.157739	0.141588	0.176357	0.16805	0.18564	0.168477	0.158187	0.123437	0.127268	0.141432
PG 38:6	0	0.00104589	0	0	0	0	0.000485486	0	0	0.000236918	0	0	0.003686	0	0.000684405	0
PG 38:5	0.00175553	0.00356781	0	0.00232903	0.00507184	0.00462246	0.00448102	0.00486636	0.00370951	0.00198631	0.00173427	0.00180327	0.00804988	0.00421899	0.00480989	0.00361752
PG 38:4	0.00255965	0.00289288	0.00101987	0.00322763	0.00565373	0.00326233	0.00364382	0.00396921	0.00314176	0.00181203	0.00146671	0.00149493	0.00494288	0.00324135	0.00530348	0.00728599
PG 38:3	0.000648987	0.00437942	0.000779345	0.00239433	0.00402331	0	0.00313308	0.00176719	0.00300367	0.00101447	0.00156269	0.0014021	0.00302718	0	0	0.00176481
PG 38:2	0.00631902	0.00934016	0.00577976	0.011685	0.00359573	0	0	0	0.00674632	0.00765898	0.00496487	0.00631775	0	0	0	0
HexCer 34:1;2	0.230634	0.220571	0.1953	0.225379	0.0921715	0.0892612	0.100759	0.0919596	0.246989	0.216781	0.239209	0.232125	0.0933198	0.0684311	0.0882729	0.0780626
HexCer 36:1;2	0.0309573	0.0273406	0.0242456	0.0346042	0.00447248	0.00355575	0.00158548	0.00286942	0.0522762	0.042302	0.0457913	0.053619	0.003774	0.00259971	0.00274994	0.000760301
HexCer 38:1;2	0.0240654	0.0306279	0.0172962	0.0247174	0	0	0	0	0.040011	0.0324173	0.0306774	0.0345251	0	0	0	0
HexCer 38:2;3	0.00225689	0.00254048	0.00413089	0.00295886	0	0.00020543	0	0	0.00693227	0.00180846	0.00581491	0.00671195	0	0	0	0.00391663
HexCer 40:2;2	0.127864	0.121524	0.124215	0.134715	0.0069261	0.00763799	0.00717899	0.0050317	0.115983	0.106214	0.113658	0.111721	0.00501811	0.006602	0.00323822	0.00452372
HexCer 40:1;2	0.165288	0.132783	0.140785	0.150132	0.024915	0.0214385	0.0226982	0.0238551	0.210542	0.212134	0.202152	0.213542	0.0170175	0.015828	0.0155823	0.0130565
HexCer 40:3;3	0.0312057	0.0346022	0.0309112	0.0324587	0.00742343	0.000110527	0.00351203	0.00430489	0.0340371	0.0320666	0.03268	0.0379258	0.00464199	0.0044499	0.00279846	0.00248532
HexCer 40:2;3	0.0237767	0.0224773	0.0192628	0.0195924	0	0	0	0	0.0202954	0.0168782	0.0178534	0.0225157	0	0.00105824	0.00156372	0
HexCer 40:1;3	0.0105625	0.0111039	0.00754131	0.0102295	0.00122397	0.00152626	0.00014256	0	0.0161499	0.00948524	0.00697013	0.0175903	0	0	0.0023725	0
HexCer 42:3;2	0.0283195	0.0195348	0.0225814	0.0278174	0.000290663	0	0	0.000685139	0.0209752	0.017255	0.0200916	0.0223195	0	0.000142426	0.00173914	0
HexCer 42:2;2	0.953563	0.896655	0.82726	0.906056	0.107123	0.0905062	0.10474	0.110263	0.930162	0.906768	0.913643	0.894723	0.0783293	0.0582313	0.071228	0.0763891
HexCer 42:1;2	0.157254	0.158386	0.155962	0.14179	0.0597799	0.051722	0.0639351	0.0603619	0.157026	0.147942	0.145521	0.153336	0.050707	0.0366816	0.0399056	0.0436499
HexCer 42:3;3	0.0127344	0.0118026	0.0133834	0.0107595	0	0	0	0	0.00911599	0.00847549	0.00755845	0.00808573	0	0	0	0
HexCer 42:2;3	0.0102161	0.0124057	0.0119626	0.0143378	0	0.000516881	0	0	0.0185476	0.00925196	0.00751573	0.0113737	0	0	0	0
HexCer 42:1;3	0.00489029	0.00889417	0.00794718	0.000994245	0.00167334	0.00295106	0	0	0.00619712	0.000194123	0.00240586	0.0110684	0	0	0.000303724	0.00412678
Hex2Cer 34:1;2	0.0531014	0.0604072	0.0626875	0.062901	0.0676272	0.0580753	0.0466638	0.0394769	0.0373852	0.044498	0.0436747	0.0453948	0.0393823	0.0279338	0.0343034	0.0449331
Hex2Cer 36:1;2	0.0171554	0.0203098	0.0164341	0.0240441	0.0104227	0.0265697	0.0049492	0.00662072	0.0161837	0.0164836	0.010967	0.01663	0.0136708	0.00679226	0.00627465	0
Hex2Cer 36:1;3	0.0046565	0.0089465	0.00262619	0.0137954	0	0.0131559	0	0.0069969	0.00684529	0.00346951	0.000819323	0.00556161	0.0133373	0.00961169	0.00466117	0.00898604
Hex2Cer 38:1;2	0.00532097	0.00964182	0.00622942	0.0163936	0	0.0131732	0	0	0.0114623	0.00764034	0.00482392	0.00694143	0.00210252	0.000702775	0	0
Hex2Cer 38:2;3	0.00550793	0.0118242	0.0100104	0.016585	0	0	0.00541611	0	0.00945663	0.0106028	0.00622227	0	0	0.00474177	0.00394407	0.0167182
Hex2Cer 40:1;2	0.0247014	0.0331514	0.0226548	0.0285823	0	0.0206366	0.00961826	0.00978061	0.0330459	0.022924	0.0221831	0.0220716	0.0156714	0.0117903	0.0092327	0.0123297
Hex2Cer 40:2;3	0.0159944	0.0309217	0.0239298	0.06156	0	0.0348035	0.000376484	0.00639079	0.0148126	0.0125732	0.0131563	0.00945451	0.0194435	0.00401308	0.00633189	0.0207928
Hex2Cer 40:1;3	0.0114333	0.0164619	0.0130225	0.0209675	0.0236472	0.0381952	0.00983832	0.00476657	0.017723	0.00738195	0.00750907	0.00798039	0.00943805	0.0103145	0.00142025	0
Hex2Cer 42:2;2	0.0982247	0.0978346	0.0833877	0.0993849	0.038957	0.0459165	0.0301621	0.0328779	0.0865282	0.0985056	0.093211	0.0846635	0.0305092	0.0208894	0.0268914	0.0208978
Hex2Cer 42:1;2	0.0261639	0.0287452	0.0299751	0.0375463	0.0398114	0.0301811	0.0201703	0.0181318	0.0312216	0.0242485	0.0269684	0.0257434	0.0221733	0.0126874	0.0142524	0.0227786
Hex2Cer 42:2;3	0.00636542	0.00942503	0.00525865	0.0105772	0.014525	0.0315895	0	0.00451202	0	0.00326384	0.00166734	0.0059215	0	0	0.00397269	0
Hex2Cer 42:1;3	0.00816597	0.00965825	0.0103135	0.0145208	0.0152069	0.0149616	0.00700359	0.0138433	0	0.0054574	0	0.00520815	0.020006	0.0132001	0	0.0163003
Cer 34:1;2	0.36315	0.346385	0.338064	0.362646	0.33504	0.334803	0.368898	0.341508	0.284305	0.23944	0.243664	0.30455	0.311624	0.271763	0.259287	0.321032
Cer 36:1;2	0.0506932	0.0487794	0.0456443	0.0527802	0.0270714	0.021319	0.0257772	0.0241438	0.0478761	0.0310737	0.028139	0.0468188	0.0217194	0.0118116	0.0186939	0.017967
Cer 38:1;2	0.0243421	0.0200367	0.0155614	0.0230258	0.0129543	0.0110514	0.0117176	0.00815704	0.0211839	0.0212231	0.0184082	0.025243	0.00581317	0.0059771	0.00893708	0.00337273
Cer 40:2;2	0.056327	0.0532814	0.047457	0.0555034	0.0165564	0.0143122	0.0167956	0.0151831	0.0618482	0.0492251	0.0512748	0.050199	0.0113498	0.00896319	0.0116183	0.0114018
Cer 40:1;2	0.0961079	0.0886381	0.0827099	0.096647	0.0760807	0.0721614	0.0896443	0.0741726	0.106241	0.0989142	0.0998733	0.116275	0.0638003	0.0525679	0.0512576	0.0561951
Cer 40:2;3	0.0158565	0.0165457	0.0141994	0.0165806	0.0189523	0.0197004	0.0203112	0.0144847	0.0131324	0.0127106	0.00918495	0.0160593	0.0145756	0.0113111	0.013348	0.0134775
Cer 42:2;2	0.497596	0.479183	0.471598	0.499283	0.323868	0.299573	0.343771	0.325035	0.712413	0.641269	0.662814	0.638886	0.319256	0.255395	0.276182	0.272368
Cer 42:1;2	0.0875185	0.083441	0.0826782	0.0830872	0.170478	0.158863	0.189374	0.16462	0.138412	0.114947	0.110498	0.15366	0.171865	0.127595	0.139126	0.138009
PA 32:2	0.0287472	0.0234428	0.0222342	0.0160833	0.000900434	0.00854253	0.00204999	0	0.0134405	0.0111388	0.00764879	0.00630125	0	0	7.37149e-05	0
PA 32:1	0.196263	0.117675	0.194336	0.126139	0.027338	0.0332462	0.0230123	0.0133767	0.153078	0.15225	0.10878	0.106179	0.0281443	0.0174516	0.0138361	0.0274039
PA 32:0	0.0807591	0.0572787	0.0762754	0.0610101	0.0650762	0.0524891	0.0686615	0.0561121	0.0893379	0.105276	0.085977	0.0827546	0.0543151	0.0401708	0.0422365	0.0490288
PA O-34:2	0.0132877	0.0165183	0.0110848	0.0052731	0	0	0	0	0.00813412	0.00328766	0.00189231	0.00534874	0	0	0	0
PA O-34:1	0.108558	0.0801633	0.0998743	0.0771012	0.00111577	0.00579066	0.00125559	0.00240953	0.0886582	0.0888592	0.0714162	0.0706184	0.00663479	3.5761e-05	0.00283105	0
PA 34:3	0.0142235	0.0223373	0.0158043	0.00992581	0	0	0	0	0.00672865	0.00696591	0.00147511	0.00619481	0	0	0	0
PA 34:2	0.257609	0.159615	0.256764	0.155045	0.0110993	0.0112187	0.00721604	0.00772319	0.160418	0.154191	0.107624	0.107061	0.00762256	0.00393525	0.00531719	0.00387985
PA 34:1	0.709345	0.378375	0.732731	0.380177	0.0923948	0.101592	0.116128	0.0909331	0.485687	0.636766	0.364716	0.360204	0.0962935	0.0700535	0.0762049	0.0580878
PA O-36:2	0.0446062	0.0367822	0.048367	0.030768	0	0.00256907	0	0	0.0392288	0.0346076	0.022096	0.0276565	0	0	0	0
PA O-36:1	0.0703415	0.0454678	0.0792405	0.0395816	0.0102412	0.0196315	0.0128386	0.00824143	0.0446325	0.0670655	0.0303871	0.0313435	0.0112233	0.00637821	0.00460921	0.00274858
PA 36:4	0.0129471	0.0206244	0.0147154	0.00756953	0	0.00293275	0.00057114	0	0.00644534	0.00884755	0	0.00591287	0	0	0	0
PA 36:3	0.0664865	0.0493517	0.0575292	0.033967	0.000779274	0.00292722	0	0	0.0340664	0.0337782	0.0202853	0.0228567	0	0	0	0
PA 36:2	0.737157	0.40371	0.76086	0.399318	0.0377132	0.0441516	0.05697	0.041855	0.435956	0.55327	0.288719	0.310758	0.0418338	0.0300763	0.034357	0.0162387
PA 36:1	0.617158	0.2206	0.694214	0.216353	0.0617709	0.125008	0.146428	0.124689	0.272841	0.547522	0.137833	0.124537	0.10953	0.0707346	0.0814729	0.0290065
PA 38:6	0.00201034	0.00448771	0	0	0	0	0	0	0	0	0	0	0	0	0	0
PA 38:5	0.0181237	0.0177705	0.0132725	0.0135723	0	0	0	0	0.0143822	0.0129963	0.00675696	0.00701311	0	0	0	0
PA 38:4	0.0243279	0.0193915	0.0239639	0.0168775	0.000605852	0.00482493	0.00420317	0.00130099	0.0132068	0.0160038	0.00644692	0.00657718	0.0044353	0.000894328	0.00529834	0
PA 38:3	0.0472692	0.035456	0.0494044	0.0243735	0.00318605	0.0108249	0.0108858	0.00865741	0.0214631	0.0291858	0.00549156	0.00583913	0.0121492	0.00814801	0.00618203	0.00188144
DAG 30:1	0.0282545	0.0202798	0.024781	0.0300487	0.0143005	0.0281011	0.039704	0.0325423	0.0215751	0.0397276	0.0250678	0.101317	0.0387606	0.0308284	0.020212	0.0334519
DAG 30:0	0.0335458	0.0884965	0.0298177	0.0353942	0.0682948	0.0574991	0.0807279	0.0560621	0.043789	0.128343	0.039045	0.132849	0.0711951	0.0479074	0.0552975	0.0240464
DAG 32:2	0.0343755	0.0397576	0.0391505	0.039434	0.0270296	0.0205227	0.0317824	0.0203923	0.0270461	0.0408286	0.0200419	0.0401945	0.0218972	0.0205934	0.0146791	0.0180496
DAG 32:1	0.275715	0.281133	0.260808	0.293478	0.196095	0.14181	0.15608	0.177474	0.285497	0.30039	0.24815	0.335524	0.160541	0.117468	0.119279	0.121411
DAG 32:0	0.210233	0.117802	0.0823913	0.134144	0.207605	0.125332	0.18291	0.154641	0.155468	0.190362	0.141429	0.173925	0.155024	0.118414	0.111648	0.11427
DAG 34:2	0.286217	0.2973	0.293703	0.304798	0.107607	0.119439	0.178268	0.123373	0.229868	0.240875	0.214877	0.404893	0.107427	0.115136	0.0950521	0.140521
DAG 34:1	0.484726	0.494493	0.440752	0.517291	0.43455	0.396884	0.51954	0.43471	0.524774	0.574142	0.527219	0.600755	0.426685	0.318907	0.31971	0.391889
DAG 34:0	0.378126	0.136987	0.119612	0.164698	0.150975	0.0339636	0.155483	0.13184	0.196931	0.186619	0.169958	0.371869	0.0243427	0.12569	0.0753519	0.0199331
DAG 36:5	0.00419983	0.00636447	0	0.00016321	0.00655551	0	0.0437801	0.0213174	0	0.00120493	0	0	0.0194698	0.0563681	0.00930513	0.0216619
DAG 36:4	0.0060216	0.0257518	0.013447	0.00219726	0.0799101	0.0604386	0.117816	0.0721545	0.0203595	0.0271921	0.0154039	0.0476811	0.0750545	0.0879226	0.048554	0.0471008
DAG 36:3	0.0383429	0.0370647	0.0326109	0.0401945	0.0672255	0.0798691	0.100953	0.0606182	0.0300059	0.044312	0.0236643	0.0648052	0.0731253	0.0796238	0.051945	0.0570612
DAG 36:2	0.488755	0.467642	0.42142	0.478373	0.259096	0.218481	0.287059	0.234587	0.425961	0.49572	0.390448	0.572912	0.240399	0.183039	0.193391	0.225281
DAG 36:1	0.403463	0.394851	0.422116	0.496247	0.382936	0.273457	0.407816	0.339018	0.372703	0.482164	0.354877	1.23708	0.332313	0.264356	0.255604	0.270026
DAG 36:0	0.584076	0.421007	0.412615	0.497101	0.381718	0.332452	0.53897	0.371345	0.51766	0.488158	0.438526	1.13766	0.333123	0.348116	0.295299	0.301052
DAG 38:6	0.000888613	0	0	0	0.0176006	0.0164747	0.0484418	0.0402871	0.0104382	0.0113294	0.00631628	0	0.0318642	0.048154	0.0200991	0.0370274
DAG 38:5	0.0182002	0.0319009	0.00642423	0.012743	0.0713124	0.0794601	0.150723	0.0943743	0.00185757	0.00902027	0	0.0124259	0.0976423	0.104184	0.0805713	0.0994544
DAG 38:4	0.0190418	0.0273139	0.0181951	0.0101838	0.135698	0.109392	0.131306	0.106224	0.00874826	0.0131275	0.00888747	0.0173919	0.120611	0.114867	0.0978984	0.122496
DAG 38:3	0.056324	0.0489388	0.0462221	0.0390755	0.0487946	0.0432107	0.0681257	0.0424187	0.0293024	0.0441383	0.0218999	0.073182	0.0447005	0.0361309	0.0439244	0.0429408
DAG 38:2	0.269198	0.258149	0.254392	0.28877	0.134493	0.147563	0.232815	0.18947	0.172701	0.227919	0.172847	0.734192	0.160762	0.146542	0.13838	0.157579
DAG 38:1	1.23712	1.20487	1.17686	1.34062	0.77069	0.703779	1.152	0.783386	1.20433	1.26819	1.12601	2.68257	0.714344	0.670722	0.736489	0.694611
DAG 40:6	0.00301114	0.000528333	0.00882829	0.00109088	0.0248295	0	0.0214603	0.0379069	0.00889567	0.00980356	0.00219919	0.00125787	0.0216455	0.0236146	0.0288783	0.0307702
DAG 40:5	0.0532936	0.0722634	0.0577902	0.0506656	0.035987	0.0329494	0.0638049	0.0467885	0.0148759	0.0711797	0.0351861	0.0315411	0.039717	0.0400769	0.0279468	0.0346552
DAG 40:4	0.121847	0.127255	0.111257	0.122263	0.0933463	0.0835502	0.158672	0.0969165	0.0778885	0.0767833	0.0780775	0.0753604	0.112959	0.136138	0.110771	0.122496
DAG 40:3	0	0	0.00026063	0	0	0	0	0	0	0	0	0	0	0	0	0
DAG 40:2	0.0221288	0.0216085	0.0160267	0.0329193	0.0142807	0.00786989	0.0247211	0.0139472	0.0225248	0.0211323	0.0295184	0.0694287	0.00317891	0.00156394	0.00244421	0.0108813
DAG 40:1	0.0897807	0.0904253	0.0838205	0.107697	0.0497375	0.0378447	0.0610203	0.0506254	0.11384	0.0994532	0.0975356	0.17352	0.0426366	0.0374257	0.0273257	0.0371993
DAG 40:0	0	0	0.00352285	0.0367976	0.0132738	0.00467109	0.00520424	0.0156134	0	0.00727235	0.00416097	0.0139806	0	0.00757855	0	0
CE 14:1	0.0156403	0.00625976	0.0175314	0.0266332	0.0613414	0.0296529	0.0102842	0.0159388	0.0278147	0.0125273	0.00457221	0.198352	0.0170044	0.00756002	0.0371354	0.00325982
CE 14:0	0.146206	0.113438	0.152274	0.150053	0.218589	0.156256	0.133016	0.142101	0.173653	0.163416	0.133829	0.626607	0.135888	0.107123	0.156747	0.0961152
CE 15:0	0.0329947	0.00108134	0.0645805	0.104296	0.184733	0.0985027	0.0476741	0.0703663	0.0614335	0.0421927	0.0144254	0.60908	0.0755076	0.0573964	0.172212	0.0489819
CE 16:2	0.0271238	0.0244909	0.023316	0.0251599	0.0380177	0.0244768	0.0267422	0.0284317	0.0275133	0.0209193	0.0135558	0.11459	0.0242226	0.0229058	0.0264027	0.0208155
CE 16:1	0.544171	0.508582	0.530801	0.559903	0.79146	0.537195	0.51973	0.539007	0.601023	0.427603	0.411878	2.30523	0.609171	0.465096	0.614795	0.456751
CE 16:0	0.795846	0.794641	0.776985	0.822509	1.13925	0.937388	1.03813	0.934617	0.864102	0.840242	0.814754	2.36354	0.976594	0.849131	0.94994	0.816961
CE 17:1	0.13064	0.131771	0.139347	0.137859	0.193379	0.150726	0.15361	0.148921	0.147661	0.111159	0.0950834	0.533214	0.177193	0.130995	0.147602	0.125455
CE 17:0	0.109729	0.107654	0.113394	0.123048	0.16306	0.1229	0.127026	0.114257	0.155596	0.124598	0.109127	0.443512	0.120859	0.100971	0.138077	0.100988
CE 18:3	0.0502358	0.0489857	0.0451414	0.0535259	0.0631078	0.0556417	0.0680065	0.0595793	0.0527505	0.0357068	0.0335119	0.062793	0.0671741	0.0518309	0.0509655	0.0550832
CE 18:2	0.309691	0.301053	0.30624	0.309003	0.299848	0.281676	0.319432	0.322214	0.328397	0.21908	0.195869	1.03654	0.3334	0.260211	0.290848	0.250866
CE 18:1	2.25304	2.24167	2.17907	2.25266	1.99706	1.88335	2.17766	1.96922	2.46707	2.10555	2.07461	4.98776	1.98611	1.54743	1.63314	1.62959
CE 18:0	0.201759	0.182207	0.205913	0.223203	0.28392	0.242047	0.260556	0.239106	0.263003	0.259997	0.229907	0.484954	0.210332	0.173801	0.239653	0.190224
CE 19:1	0.0351889	0.0291912	0.0381968	0.0383719	0.0420359	0.0452983	0.0429327	0.0377891	0.0450251	0.0349694	0.0315815	0.132533	0.0421743	0.0242216	0.033066	0.0275847
CE 20:4	0.214758	0.232296	0.202746	0.205188	0.194295	0.192246	0.235596	0.234829	0.177063	0.124624	0.112635	0.120634	0.25548	0.202004	0.208618	0.201861
CE 20:3	0.045319	0.0480682	0.0447556	0.0499412	0.0621585	0.0654479	0.0833648	0.0696622	0.085043	0.0555364	0.0529767	0.0945965	0.0855097	0.0580499	0.0618147	0.0695772
CE 20:2	0.0317199	0.0354378	0.0285362	0.0336708	0.0383673	0.0330362	0.037757	0.0401161	0.0326904	0.0255208	0.0219418	0.0723826	0.0389614	0.0227402	0.0289095	0.026301
CE 20:1	0.140247	0.141163	0.141447	0.157034	0.0965023	0.0899509	0.0999663	0.0888858	0.199292	0.180808	0.17707	0.257435	0.0721159	0.0564659	0.0621167	0.0568625
CE 22:6	0.0911938	0.0922868	0.0830879	0.0798831	0.13936	0.140342	0.175957	0.187209	0.133717	0.0695612	0.0539925	0.0638843	0.18397	0.119769	0.135781	0.135647
CE 22:5	0.0301942	0.020685	0.0181003	0.0149526	0.0549701	0.0592476	0.0655523	0.0750654	0.110914	0.0171968	0.0119351	0.0309719	0.0681797	0.0436721	0.0487742	0.052507
TAG 44:0	0.0170434	0.00264217	0.00625614	0.0116548	0	0	0	0.0110698	0.0221189	0.0265399	0.00912169	0.0216262	0.0177647	0	0.00288163	0.000374298
TAG 44:1	0.0162713	0.00138822	0.00755101	0.0117925	0	0	0.000941524	0.00215209	0.0177286	0.0251703	0.0157613	0.026358	0	0	0.00147899	0
TAG 45:0	0.0287729	0.00494958	0.0131084	0.0278976	0.0432162	0.0258709	0.03324	0.0421826	0.0407057	0.0552133	0.0241501	0.0460464	0.0330105	0.0310295	0.0210434	0.015357
TAG 46:0	0.0379227	0.00945273	0.0212992	0.037472	0.0335924	0.0155942	0.0117889	0.0389009	0.0623967	0.0721191	0.0412219	0.0697929	0.0235157	0.01287	0.0145893	0.00503568
TAG 46:1	0.0385061	0.0207854	0.0301943	0.0496953	0.0140015	0.0117671	0.0160145	0.0266707	0.0833195	0.0918569	0.0631675	0.0990519	0.0092238	0.0111834	0.00853407	0.00190872
TAG 46:2	0.00944478	0.00177135	0.00701591	0.0121194	0.00295055	0.00263658	0.00420545	0.00245805	0.0170076	0.0218297	0.0115678	0.0306314	0	0.000654268	0.0034491	0
TAG 47:0	0.0295629	0.0141581	0.020728	0.0361185	0.0212504	0.0165688	0.0136868	0.0343334	0.0729999	0.0765803	0.0451621	0.0741263	0.00999787	0.0132858	0.0175089	0.00716718
TAG 47:1	0.0336106	0.0286991	0.0375302	0.108211	0	0.0033264	0.0155329	0.0232071	0.0893362	0.11192	0.07925	0.117474	0.000450366	0.00877697	0.0140815	0.000747937
TAG 48:0	0.0494199	0.0236475	0.0377644	0.0445615	0.0402004	0.0261295	0.0354997	0.0593376	0.095421	0.103033	0.0617774	0.100736	0.0362443	0.0329581	0.0248369	0.0227537
TAG 48:1	0.108305	0.0857786	0.0980879	0.116966	0.0711339	0.06625	0.095848	0.0903325	0.229361	0.251204	0.193465	0.274923	0.065274	0.0514094	0.0560343	0.0604536
TAG 48:2	0.0668706	0.0513962	0.0645537	0.0771743	0.0169906	0.0211808	0.0290118	0.0312941	0.105396	0.11865	0.0835008	0.144736	0.0278595	0.0140682	0.0213622	0.0127471
TAG 48:3	0.0102087	0.005705	0.00836986	0.0120794	0.00177948	0.00470011	0.00169494	0.00653102	0.0140665	0.0150728	0.00976121	0.0261829	0.00181382	0.00129478	0.00364216	0.000458401
TAG 49:0	0.0220696	0.0140906	0.0165442	0.0209667	0.0122426	0.00989941	0.00862158	0.015523	0.0583823	0.0582463	0.0445881	0.0638173	0.0105452	0.00838021	0.0112331	0.00419738
TAG 49:1	0.0924288	0.0764472	0.099289	0.109965	0.0172697	0.0288675	0.0379328	0.046731	0.266602	0.276812	0.230798	0.288059	0.0187982	0.0123142	0.017417	0.02075
TAG 49:2	0.0438898	0.0339166	0.0433032	0.0497135	0.0132645	0.0106722	0.02123	0.0184185	0.0754382	0.0953185	0.0719097	0.112847	0.00766995	0.0173292	0.0102563	0.00759586
TAG 50:0	0.0494259	0.0304423	0.0339967	0.0399903	0.0299343	0.0244283	0.0297766	0.0509314	0.0796962	0.0734198	0.0655214	0.066625	0.0233279	0.0251493	0.0238642	0.0178246
TAG 50:1	0.180496	0.167271	0.213973	0.197323	0.138528	0.124116	0.161879	0.156046	0.40534	0.435772	0.379582	0.425002	0.144619	0.0963477	0.0944079	0.1051
TAG 50:2	0.2478	0.222122	0.3489	0.259069	0.0794948	0.0653162	0.0971974	0.0924714	0.358055	0.389159	0.354498	0.428414	0.0761616	0.0522174	0.053094	0.0589046
TAG 50:3	0.0557904	0.0474848	0.0735854	0.0632349	0.0125314	0.00972751	0.0183051	0.0166607	0.0573058	0.0715331	0.0561536	0.0946485	0.0119814	0.00946195	0.0116246	0.0095615
TAG 51:0	0.00764715	0.0057386	0.00631367	0.00909826	0	0.00259212	0.00146786	0.00723364	0.0251627	0.0239746	0.0156277	0.0239287	0	0	0.00361175	0
TAG 51:1	0.0494197	0.043274	0.054409	0.0573602	0.0170681	0.0122736	0.021077	0.0233261	0.137275	0.144742	0.130703	0.159269	0.0188397	0.00903868	0.00909127	0.00961802
TAG 51:2	0.118456	0.109915	0.124669	0.126264	0.0210361	0.0194556	0.0202175	0.0288301	0.244589	0.253455	0.231734	0.280711	0.0104437	0.0140838	0.0147189	0.0161975
TAG 51:3	0.0231904	0.0215058	0.025453	0.0271199	0.00471244	0.00700077	0.00902208	0.00618037	0.0338258	0.0371049	0.0303983	0.060017	0.00293826	0.00807907	0.00336521	0.00448217
TAG 52:0	0.0390527	0.0177146	0.0168211	0.0197447	0.00837471	0.00438823	0.0119452	0.0205301	0.0435641	0.0385075	0.0284135	0.0351087	0.00776302	0.00622854	0.00326889	0
TAG 52:1	0.0915741	0.082211	0.112876	0.106335	0.0198733	0.0322442	0.0539946	0.0237358	0.222354	0.278842	0.204862	0.247773	0.028725	0.0207446	0.0191264	0.0129198
TAG 52:2	0.458271	0.421188	0.612483	0.470897	0.0832037	0.0707645	0.112211	0.0908498	0.699785	0.798177	0.716503	0.746513	0.0842564	0.0647189	0.0630281	0.0415974
TAG 52:3	0.220236	0.204368	0.560599	0.232383	0.0146455	0.0164251	0.0225581	0.0130244	0.250424	0.274484	0.34712	0.297942	0.0151671	0.0116815	0.00477121	0.00454044
TAG 52:4	0.0319674	0.0184749	0.330683	0.0266753	0	0	0	0	0.0481175	0.0410809	0.129905	0.0673285	0	0	0	0
TAG 52:5	0.0151473	0.006297	0.11002	0.00845553	0.00538513	0.00593259	0.00823395	0.00834106	0.0115144	0.0137711	0.0406895	0.0154155	0.00604893	0.00475514	0.00258721	0.00309831
TAG 53:0	0.00223876	0.00163299	0.00151266	0.00355194	0.00216567	0	0.00057706	0.00384677	0.00636112	0.00365704	0.00179317	0.00414243	0	0	0.0006955	0
TAG 53:1	0.00932511	0.0057756	0.0101666	0.0107486	0.00948745	0.00538394	0.0121167	0.00469429	0.0190797	0.017757	0.0138158	0.0242954	0.0042234	0.0077347	0.00398005	0.00841403
TAG 53:2	0.0448202	0.0407489	0.0433206	0.0472181	0.0182312	0.0169738	0.0199778	0.0150709	0.0748728	0.0786166	0.0635654	0.0913276	0.0189731	0.0143897	0.0104139	0.0135479
TAG 53:3	0.0331301	0.0275215	0.0332704	0.0318314	0.0113285	0.0107912	0.0126607	0.0112639	0.0456179	0.0484598	0.0434798	0.0616104	0.00955116	0.010936	0.00764323	0.00887653
TAG 54:0	0.0219182	0.0133874	0.0130535	0.0113459	0.00488627	0	0.0108167	0.00443022	0.0253486	0.0210729	0.0128532	0.0169584	0.00131051	0.00372428	0.00303535	0.00162945
TAG 54:1	0.0160867	0.0130173	0.0137151	0.0249326	0.00424551	0.00572112	0.00472488	0.00783374	0.0470271	0.0651365	0.0380732	0.0494772	0.00502725	0.00346063	0	0.000544309
TAG 54:2	0.0714117	0.0695767	0.083803	0.0798501	0.00356086	0.006912	0	0.00415883	0.110584	0.124044	0.107984	0.114931	0.000811363	0.00315907	0	0
TAG 54:3	0.340445	0.326433	0.476981	0.381655	0	0	0	0	0.415144	0.593888	0.462405	0.441812	0	0	0	0
TAG 54:4	0.0580389	0.034969	0.280767	0.0583326	0	0	0	0	0.0832753	0.138528	0.171347	0.107719	0	0	0	0
TAG 54:5	0.0307348	0.00924776	0.414574	0.0216836	0	0	0	0	0.0702024	0.0838173	0.20558	0.0880972	0	0	0	0
TAG 54:6	0.0254824	0.0083677	0.185344	0.0129589	0	0	0	0	0.046954	0.0415494	0.0909746	0.047587	0	0	0	0
TAG 55:1	0.0079067	0.00501746	0.00706062	0.0117569	0.0090013	0.00712591	0.0131141	0.0069488	0.0117016	0.0120483	0.00656202	0.012925	0.0026966	0.00348124	0.00422423	0.00444428
TAG 55:2	0.0113248	0.0112098	0.0112236	0.0242497	0.00719419	0.0120962	0.00639302	0.00351313	0.018837	0.0190042	0.014285	0.0216307	0.00381961	0.00383045	0.00224888	0.00691316
TAG 55:3	0.0129894	0.0116332	0.010838	0.0167985	0.000466454	0	0.00261122	0	0.0186796	0.0155758	0.0142565	0.0185163	0.00134985	0	0	0
TAG 56:0	0.00306715	0.00433748	0.00360001	0	0.00439378	0.000945053	0.00711688	0.00343314	0.00456839	0.00414552	0.00138853	0.00601653	0.0037027	0.0042283	0.00264711	0.00395164
TAG 56:1	0	0.0182684	0.000920635	0	0	0	0.00119612	0	0.00277553	0.00868075	0	0.00661706	0	0	0	0
TAG 56:2	0.0286165	0.0240256	0.0309486	0.0275889	0	0.00225606	0.00733789	0.00651122	0.0390935	0.0430811	0.0317955	0.044579	0.00346469	0.00412394	0.00289707	0.00365596
TAG 56:3	0.0791606	0.0747447	0.0718504	0.0750043	0.00689957	0.00752336	0.0187624	0.0101848	0.0744101	0.0823276	0.0673112	0.0829561	0.00801982	0.00634669	0.00264434	0.00286113
TAG 56:4	0.0178676	0.0146251	0.0213842	0.0162497	0.00826451	0.00290045	0.00456754	0.0057707	0.0148989	0.0143689	0.0156182	0.0172279	0.00651119	0.00578283	0.00360389	0.00210079
TAG 56:5	0.0102627	0.00862289	0.00916904	0.00623341	0.0117435	0.00409676	0.00947143	0.0103884	0.00987172	0.00943531	0.0071945	0.0134294	0.00853802	0.00281438	0.00623263	0.00954946
TAG 56:6	0.0104985	0.00755363	0.00912772	0.00922348	0.00703763	0.00293034	0.00791092	0.00605946	0.0122304	0.00973146	0.00649853	0.0141238	0.00565679	0.00749335	0.00398401	0.00762697
TAG 56:7	0.00638643	0.00640292	0.00719626	0.00535793	0.0115744	0.0116339	0.0164047	0.0155896	0.0120938	0.00749932	0.00319171	0.0098291	0.0122067	0.00667744	0.012895	0.0117214
TAG 58:1	0.000870671	0.00249547	0.00111728	0.00146764	0.000617214	0.00278855	0.00283163	0.00421996	0.00255777	0.00403024	0	0.00453145	0	0.00306065	0	0
TAG 58:2	0.00168681	0.00318774	0.0048919	0.000231013	0	0	0.0071417	0	0.0040597	0.00341456	0.00181318	0.00648995	0	0	0	0
TAG 58:3	0.010661	0.0108691	0.00902334	0.0113665	0.00511791	0.000413962	0.00298542	0.00507599	0.010654	0.0114098	0.0109941	0.0125778	0.00110563	0.0028957	0.00345633	0.00342151
TAG 58:4	0.0115838	0.00968977	0	0.0203407	0	0	0.0209014	0.00233572	0.0203496	0.0181321	0.00879921	0.0506945	0	0.00495722	0	0.00874828
TAG 58:5	0.00423857	0.005882	0.000731992	0.00440825	0.00134301	0.0115582	0.0157653	0.0104719	0.00179	0.0065497	0.0014132	0.0119322	0.0181462	0.00910534	0.00890973	0.00732966
TAG 58:6	0.00315769	0.00135362	0.000830019	0.00153781	0.00848715	0.00265302	9.91562e-05	0.0015191	0.00119521	0.00182979	0.000788874	0.00167808	0.00101372	0.00521182	0.000900804	0.00381923
TAG 58:7	0.00179507	0.00354426	0.00182247	0.00186942	0.00434108	0	0.0092433	0.00533113	0.00489944	0.00422853	0	0.00348432	0	0.0024205	0.00151865	0.00100665
TAG 58:8	0.0126923	0.013025	0.0121149	0.00875856	0	0.00581177	0.00273524	0.0047464	0.00977675	0.0128028	0.00251576	0.0228083	0.00376729	0.000707196	0.00466099	0
TAG 58:9	0.0030382	0.00287675	0.00191946	0.00472776	0.00520638	0.00156833	0.00900073	0.00485252	0.00302649	0.00425449	0.0024894	0.00471723	0.00186225	0.0049773	0.00439838	0
TAG 59:3	0	0.000132284	0.000651161	0	0.0018275	0.00200466	0.00216209	0.00399365	0	0.000884302	0	0	0.000983531	0	0.00110765	0.00112904
TAG 59:4	0	0	0	0	0	0.00134599	0.00418905	0.00105096	0	0	0	0	0.00144637	0.00190789	0.000694631	0.00104839
TAG 60:0	0.00275134	0.00305592	0.00335165	0	0	0	0.00248386	0.00412736	0.00527961	0.00626529	0.00386206	0.00905927	0.000271069	0	0	0.00353919
TAG 60:1	0	0	0	0	0.00112761	0.000830502	0.00265757	0	0	0	0	0.0011904	0.000809967	0.00159851	0	0
TAG 60:2	0.00108091	0.00184696	0.000223531	0	0	0	0	0	0.00301869	0.0023556	0.000241309	0.00360486	0.00214063	0	0	0
TAG 60:3	0.000492791	0.000835997	0.000239884	0.000564304	0	0	0	0	6.8615e-05	0.000500207	0	0.000895934	0	0	0	0
TAG 60:4	0	0	0	0	0.00241552	0.000390062	0	0	0	0	0	0	0.000250647	0.00171499	0	0
TAG 60:5	0	0	0	0	0.0020608	0.00469663	0.00666645	0.00343314	0.000455344	0	0	0.0015275	0.00465731	0.00505334	0.0020088	0.00405917
TAG 60:7	0	0	0	0	0	0.00182823	0.00271199	0	0	0	0	0.00138968	0	2.27436e-05	0	0
PE P-16:0/16:1	0.840416	0.825206	0.752753	0.874535	0.189642	0.144526	0.160795	0.147436	1.3691	1.38034	1.37588	1.18456	0.15986	0.136773	0.11708	0.14528
PE P-16:0/18:2	0.36163	0.395868	0.320691	0.413738	0.117559	0.0972198	0.0815309	0.0788691	0.61726	0.634559	0.583966	0.540106	0.0904043	0.0925646	0.0671285	0.0836498
PE P-16:0/18:1	3.52906	3.67515	3.28785	3.92321	0.836802	0.653901	0.744209	0.679092	5.6629	5.69903	5.54154	5.09496	0.64402	0.604137	0.534514	0.530715
PE P-16:0/20:5	0.402778	0.409599	0.386346	0.481531	1.06156	1.04346	0.858868	0.724062	0.651319	0.662432	0.597711	0.583373	1.07307	0.745955	0.776192	1.11967
PE P-16:0/20:4	2.0905	2.24332	1.96405	2.35796	2.88568	2.47083	2.67867	2.50845	3.48201	3.86229	3.43763	3.14103	2.64376	2.33856	2.23706	2.2646
PE P-16:0/20:3	0.291879	0.28634	0.252509	0.27302	0.267132	0.243307	0.269885	0.221882	0.509543	0.487625	0.492671	0.408095	0.218899	0.201168	0.201435	0.1929
PE P-16:0/20:2	0.144546	0.168274	0.143117	0.183201	0.0668045	0.0491041	0.0474934	0.0377345	0.147672	0.173713	0.161673	0.148186	0.0398209	0.0354823	0.0333406	0.0416972
PE P-16:0/20:1	0.227584	0.239156	0.218564	0.249785	0.139043	0.110037	0.099893	0.13018	0.249928	0.277183	0.274764	0.213893	0.0906622	0.0730373	0.0734435	0.0911513
PE P-16:0/22:6	1.12383	1.20566	1.05043	1.22847	1.51173	1.31592	1.3426	1.23899	1.86305	1.96183	1.74614	1.59955	1.15829	1.04923	1.07148	1.03813
PE P-16:0/22:5	1.23719	1.19386	1.08009	1.31585	1.5091	1.20632	1.34759	1.23711	1.71211	1.6724	1.59986	1.4927	1.0888	1.00756	1.00174	1.01731
PE P-16:0/22:4	0.304521	0.365418	0.287699	0.364456	0.659465	0.568543	0.619925	0.55476	0.313489	0.339787	0.309554	0.282356	0.600003	0.527642	0.511016	0.463158
PE P-16:0/22:3	0.0726747	0.0881177	0.0895709	0.14443	0.29486	0.247464	0.220644	0.219731	0.0511547	0.0856423	0.0709422	0.0579993	0.229842	0.252482	0.182879	0.277725
PE P-16:0/22:2	0.153337	0.170944	0.147473	0.193409	0.076399	0.0626108	0.0549515	0.0532215	0.136068	0.146051	0.142356	0.123939	0.0411197	0.0575673	0.0428371	0.0490396
PE P-16:0/22:1	0.00937926	0.0145121	0.00903717	0.017014	0.0393047	0.027424	0.0413224	0.0299599	0.0131063	0.0184119	0.0120993	0.00438565	0.0284559	0.029225	0.0199385	0.0305366
PE P-18:1/16:1	0.625384	0.672251	0.605604	0.710412	0.0857198	0.0976185	0.0999153	0.0731949	0.93374	0.97963	0.952688	0.821599	0.09066	0.0653469	0.0694396	0.062685
PE P-18:1/16:0	1.46189	1.64094	1.47253	1.77902	0.437408	0.423042	0.406637	0.401746	1.28793	1.31944	1.2659	1.12237	0.395441	0.320702	0.35727	0.338658
PE P-18:1/18:2	0.180562	0.225218	0.179468	0.21294	0.0373321	0.0284531	0.0524677	0.0331691	0.297024	0.340625	0.296689	0.291078	0.0293929	0.0316886	0.0253004	0.0196989
PE P-18:1/18:1	2.36285	2.57398	2.28381	2.73219	0.344424	0.277738	0.311375	0.291879	3.68896	3.81537	3.66515	3.31295	0.278918	0.224361	0.220046	0.244812
PE P-18:1/18:0	0	0.00432444	0	0	0.0455839	0.0318174	0.0474073	0.0155477	0	0	0	0	0.027732	0.020804	0.00490581	0.0154275
PE P-18:1/20:5	0.196264	0.217871	0.191884	0.214274	0.270029	0.231745	0.392353	0.184348	0.30762	0.373473	0.299487	0.314049	0.210041	0.161604	0.132654	0.155639
PE P-18:1/20:4	1.07997	1.14652	1.02379	1.23532	0.965173	0.811363	0.861764	0.882426	1.91094	1.99513	1.78531	1.60367	0.861706	0.728882	0.684247	0.66876
PE P-18:1/20:3	0.145716	0.132872	0.131102	0.150746	0.0932197	0.0797373	0.0887433	0.0747443	0.209523	0.256393	0.247267	0.212617	0.0890062	0.0612537	0.0596678	0.0582761
PE P-18:1/20:2	0.0608228	0.0573895	0.0688157	0.0634235	0.0108679	0.0175887	0.0232641	0.0140409	0.0598186	0.107888	0.0702494	0.0538764	0.0237024	0	0.00528563	0
PE P-18:1/20:1	0.122021	0.134457	0.103391	0.124802	0.040909	0.0354529	0.140643	0.0290154	0.167727	0.187759	0.155961	0.129548	0.035436	0.0150512	0.02486	0.0288486
PE P-18:1/20:0	0.00624998	0.0102244	0.0088242	0.0120435	0.00790738	0.00570556	0.044846	0.00460321	0.00944151	0.0191311	0.00852263	0.00195321	0.00919029	0.00427606	0.00308609	0.00559465
PE P-18:1/22:6	0.650319	0.682198	0.552651	0.706977	0.445943	0.423181	0.420232	0.403519	0.987623	1.08554	0.9809	0.926972	0.429085	0.323867	0.335798	0.310183
PE P-18:1/22:5	0.456868	0.436388	0.38157	0.494441	0.342449	0.317084	0.340185	0.307773	0.610534	0.674017	0.588395	0.537287	0.282711	0.270114	0.245531	0.252835
PE P-18:1/22:4	0.0740083	0.103174	0.0785426	0.086016	0.210267	0.169587	0.18006	0.173423	0.107022	0.115067	0.083497	0.0661667	0.156948	0.141371	0.139676	0.157451
PE P-18:1/22:3	0.0286038	0.0508694	0.0391181	0.102256	0.0805753	0.0778523	0.0870647	0.0695847	0.0191516	0.0497235	0.040123	0.0252104	0.0754334	0.0593484	0.0468483	0.0631072
PE P-18:1/22:2	0.0651106	0.0714253	0.0506844	0.0723598	0.0227404	0.0176655	0.0342121	0.0186146	0.0505842	0.0620525	0.0398907	0.0417034	0.0167157	0.0183767	0.0110373	0.0138569
PE P-18:0/16:1	0.239917	0.263511	0.249318	0.288368	0.0524983	0.0416467	0.0727408	0.0396939	0.396953	0.467523	0.403832	0.346918	0.0442354	0.0277619	0.0345293	0.0335629
PE P-18:0/18:2	0.109709	0.123441	0.0937926	0.121078	0.0431931	0.0322236	0.037801	0.0372744	0.190807	0.168683	0.186729	0.182285	0.0288804	0.0338136	0.031386	0.0284173
PE P-18:0/18:1	0.82064	0.995985	0.874668	0.953943	0.274536	0.183998	0.252441	0.197728	1.50549	1.66682	1.53189	1.33787	0.156246	0.146855	0.12314	0.135963
PE P-18:0/20:5	0.151457	0.167661	0.14746	0.160315	0.272963	0.259692	0.27184	0.217421	0.233026	0.285023	0.189215	0.232953	0.221245	0.170004	0.168817	0.196977
PE P-18:0/20:4	0.609044	0.689667	0.592911	0.6551	0.976107	0.783267	0.857031	0.835343	1.04551	1.19229	1.016	0.935152	0.717415	0.700458	0.671039	0.63212
PE P-18:0/20:3	0.0698171	0.0900691	0.0748565	0.088302	0.0736762	0.0583294	0.0774844	0.0845385	0.170155	0.189652	0.152306	0.149474	0.0861867	0.0626313	0.0548052	0.0568699
PE P-18:0/20:2	0.0386424	0.0373526	0.0343799	0.0529542	0.0097908	0	0.00732232	0.0263468	0.0475726	0.0515452	0.0403199	0.0407567	0.00583161	0.0168113	0.0062172	0.0144385
PE P-18:0/20:1	0.0531804	0.0633686	0.0394376	0.0696174	0.0428363	0.0243119	0.0447005	0.0343958	0.0985657	0.084998	0.0578228	0.0629907	0.025583	0.0262373	0.0146319	0.0191604
PE P-18:0/22:6	0.326716	0.368223	0.294596	0.34083	0.506289	0.403933	0.434329	0.450796	0.611124	0.612546	0.522438	0.558818	0.321229	0.358374	0.31298	0.303418
PE P-18:0/22:5	0.281226	0.312402	0.266921	0.285416	0.502417	0.385394	0.4264	0.433068	0.491142	0.512316	0.39889	0.390241	0.356942	0.263146	0.277961	0.266935
PE P-18:0/22:4	0.0498477	0.0567528	0.0484654	0.0482297	0.194649	0.180033	0.152915	0.150773	0.0965561	0.109841	0.0578967	0.0612129	0.112508	0.122678	0.111949	0.108161
PE P-18:0/22:3	0.0629829	0.0525802	0.0951254	0.174152	0.0649157	0.0744595	0.0621653	0.0665791	0.0301027	0.0935233	0.0718258	0.0551675	0.069837	0.0696903	0.0363102	0.070448
PE P-18:0/22:2	0.0338648	0.0592217	0.045759	0.0576354	0	0.0245809	0.0161878	0.0214087	0.0388592	0.0264687	0.0473437	0.0251317	0.0200195	0.0114465	0.00593502	0.0130173
Chol	54.5945	52.3594	49.9841	53.586	32.9455	28.9035	34.736	32.4319	53.2253	51.9873	53.4237	57.0672	29.5776	26.156	25.0504	26.9917
Hex3Cer 32:1;2	0.024291	0.0180768	0.0206882	0.0155139					0.0149942	0.0145754	0.0138098	0.0198932
Hex3Cer 32:1;3	0.00073678	0.000359598	0	0					0	0	0	0
Hex3Cer 32:2;2	0	0	0	0					0	0	0	0
Hex3Cer 34:1;2	0.209868	0.203844	0.196669	0.2237					0.262286	0.243598	0.23771	0.247641
Hex3Cer 34:1;3	0.0148266	0.0113812	0.0130878	0.0131671					0.0209157	0.0203027	0.0195296	0.0200711
Hex3Cer 34:2;2	0.00700552	0.00526408	0.00636584	0.00637211					0.00204195	0.00120905	0.00137327	0.00238636
Hex3Cer 34:2;3	0.000722557	0.000690532	0.000602105	0.000825003					0	0	0	0
Hex3Cer 36:1;2	0.0214425	0.0214823	0.0227264	0.0243359					0.0165766	0.0273206	0.023692	0.023898
Hex3Cer 36:2;2	0	0.00536204	0.00392269	0.00618929					0.00108653	0	0.00179335	0
Hex3Cer 38:1;2	0.0104472	0.010647	0.00789108	0.0115433					0	0	0.014618	0.0126378
Hex3Cer 40:1;2	0.149802	0	0.144094	0.150999					0.131397	0.118544	0.123021	0.1261
Hex3Cer 40:2;2	0.172864	0.156575	0.163492	0.170085					0.16249	0.174956	0.166006	0.172786
Hex3Cer 41:1;2	0.0213527	0.0163783	0.0212001	0.0214664					0.0106248	0.0121634	0.0111044	0.00997773
Hex3Cer 41:2;2	0.0467926	0.0377333	0.042857	0.0424322					0.0417758	0.0413928	0.0386601	0.0384308
Hex3Cer 42:1;2	0.189405	0.149835	0.17764	0.185745					0.141081	0.136967	0.140078	0.073802
Hex3Cer 42:1;3	0	0.00975368	0	0					0	0.00375675	0.00719188	0.00591858
Hex3Cer 42:2;2	1.10669	0.879267	1.02205	1.06652					0.888068	0.821082	0.830822	0.882195
Hex3Cer 43:1;2	0	0	0	0.00934253					0	0	0	0
Hex3Cer 43:2;2	0.0165757	0.0119068	0.0144047	0.0156737					0.0084929	0.00805945	0.00730008	0.00998668
Hex3Cer 44:1;2	0.00111909	0.00111798	0.0016003	0					0	0	0	0
Hex3Cer 44:2;2	0.0337515	0.0298957	0.032999	0.0341019					0.0159997	0.0150267	0.0133562	0.0174893
GM3 32:1;2	0.0219622	0.019916	0.0192822	0.020335					0.0260058	0.0206304	0.0220932	0.0228937
GM3 34:1;2	0.359174	0.300568	0.316472	0.330531					0.35992	0.308271	0.310986	0.324821
GM3 34:2;2	0.00723823	0.00599584	0.00528973	0.00709729					0.00542614	0.00642238	0.0029443	0.00412702
GM3 36:1;2	0.0240146	0.0231866	0.0242893	0.0274324					0.0388302	0.0390399	0.0400269	0.0409352
GM3 36:2;2	0.0181993	0.0144895	0.0162474	0.0162008					0.010215	0.00888456	0.00874916	0.00873428
GM3 38:1;2	0.025488	0.0235716	0.0220457	0.0254166					0.0388129	0.0447796	0.0393654	0.0391353
GM3 38:2;2	0.0112942	0.01148	0.00893203	0.0124344					0.0217597	0.0209895	0.0204305	0.020955
GM3 40:1;2	0.0771371	0.080989	0.0743138	0.0738189					0.16379	0.157449	0.15454	0.144606
GM3 40:2;2	0.200474	0.188314	0.184487	0.188475					0.29917	0.286815	0.282851	0.27233
GM3 41:1;2	0.0129521	0.0114254	0.0112066	0.0122889					0.00936966	0.0129015	0.0120311	0.0117448
GM3 41:2;2	0.0373081	0.0341906	0.0318211	0.0315005					0.0583771	0.0537648	0.0536372	0.0542844
GM3 42:1;2	0.12385	0.115982	0.113527	0.117217					0.170418	0.168313	0.157278	0.161421
GM3 42:2;2	0.516498	0.512679	0.493807	0.495198					0.962546	1.04612	0.90871	0.897534
GM3 43:1;2	0.00231108	0	0.00120681	0					0	0	0	0
GM3 43:2;2	0.00513468	0.00678825	0.00605436	0					0	0	0	0
GM3 44:1;2	0	0	0	0					0	0	0	0
GM3 44:2;2	0.0204892	0.0227197	0.0206043	0.0205333					0.0202088	0.0186532	0.02025	0.0184517
GM3 32:1;3	0.00125737	0.000813485	0.000656927	0.00187118					0	0	0	0
GM3 34:1;3	0.0544201	0.0459679	0.0598323	0.0516615					0.0554661	0.048359	0.0503502	0.05046
GM3 34:2;3	0.00271023	0	0.00267618	0.00265769					0.00323521	0	0	0.0029468
GM3 36:1;3	0.00162255	0	0.00107558	0.00120454					0	0	0	0
GM3 40:1;3	0	0	0.00121421	0					0	0	0	0
GM3 40:2;3	0.000469628	0	0	0					0	0	0	0
GM3 42:1;3	0.0097035	0.0102585	0.00906863	0.00939326					0.0179739	0.0188437	0.017997	0.0141783
GM3 42:2;3	0	0	0	0.00100671					0	0.0030822	0	0
GM2 32:1;2	0	0	0	0					0	0	0	0
GM2 34:1;2	0.00445366	0.00394948	0.00382971	0.00442451					0.00503407	0.00275776	0.00321728	0.00439009
GM2 34:2;2	0	0.000195378	0	0.000371883					0	0	0	0
GM2 36:1;2	0.00215608	0.00197716	0.001866	0.00205754					0.00160117	0	0	0.000936494
GM2 36:2;2	0	0	0	0					0	0	0	0
GM2 38:1;2	0	0	0	0					0	0	0	0
GM2 38:2;2	0	0	0	0					0	0	0	0
GM2 40:1;2	0	0	0	0					0	0	0	0
GM2 40:2;2	0	0	0	0.00112585					0.00241991	0.00325943	0	0.00205449
GM2 41:2;2	0	0	0	0					0	0	0	0
GM2 42:1;2	0	0	0	0					0	0	0	0
GM2 42:2;2	0.00701661	0.00700105	0.00623669	0.00751974					0.0162208	0.0180853	0.0169853	0.0142486
GM2 34:1;3	0	0	0	0					0	0	0	0
GM1 32:1;2	0	0	0.00052032	0.000538139					0	0	0	0
GM1 34:1;2	0.0157788	0.0136663	0.0150164	0.0158229					0.0232037	0.0180535	0.0231441	0.0250567
GM1 34:1;3	0.000869458	0.000954554	0.00117301	0.00113141					0	0	0	0
GM1 36:1;2	0.00141131	0.00192247	0.00212673	0.00198236					0.00187183	0	0.00184379	0.00207192
GM1 36:2;2	0.000254613	0	0.000626511	0					0	0	0	0
GM1 38:1;2	0	0	0	0					0	0	0	0
GM1 40:1;2	0	0	0	0					0	0	0	0
GM1 40:2;2	0.00972001	0.0098716	0.0101839	0.0106481					0.0252874	0.0280956	0.0258928	0.0179984
GM1 41:2;2	0	0	0	0					0	0	0	0
GM1 42:1;2	0.00388515	0.00513644	0.00352365	0.00625932					0.0134266	0.0148088	0.0132734	0
GM1 42:2;2	0.0378097	0.0360795	0.0274425	0.037986					0.112874	0.109987	0.101288	0.102845
GD1 34:1;2	0.00268022	0.0021329	0.00308875	0.00313601					0.00324248	0.00689444	0.00235657	0.00358026
GD1 36:1;2	0.0106273	0.00999526	0.00854589	0.00994337					0.00510686	0	0.00726835	0.00668896
GD1 38:1;2	0	0	0	0					0	0	0	0
GD1 42:1;2	0	0	0	0.000420617					0.000591813	0.0015019	0	0.00146514

## Sheet: Lipids (µM)_subCell fract.
Lipid	PM SCR 1	PM SCR 2	PM SCR 3	PM 5AKD 1	PM 5AKD 2	PM 5AKD 3
PC O-30:2	0.0413966	0.0393002	0.0246791	0.0352033	0.0382145	0.0483965
PC O-30:1	0.785912	0.691866	0.302704	0.57595	0.602586	0.681006
PC O-30:0	2.62138	2.30626	1.98177	1.63683	1.76221	1.97467
PC 30:2	0.144989	0.170166	0.120565	0.167013	0.182458	0.204285
PC 30:1	2.82897	2.67182	2.32924	2.68124	2.98061	3.56991
PC 30:0	13.4098	11.6495	10.1867	10.241	11.4846	12.3365
PC O-32:2	1.48394	1.52171	0.714492	1.13459	1.24038	1.49397
PC O-32:1	8.31701	8.43264	5.82294	5.63379	6.23234	7.12401
PC O-32:0	12.5031	10.8355	9.07984	6.51259	7.32356	7.60802
PC 32:3	0.213993	0.253374	0.214202	0.221909	0.241355	0.284675
PC 32:2	3.74855	4.32118	3.66298	3.83176	4.20028	5.19344
PC 32:1	30.5347	31.7942	27.976	25.8302	29.9003	34.2885
PC 32:0	22.141	19.2467	16.9973	15.58	17.7854	18.0571
PC O-34:3	0.492619	0.608559	0.319897	0.414018	0.450571	0.543146
PC O-34:2	3.08123	3.6157	2.3425	2.47408	2.70241	3.186
PC O-34:1	12.4911	13.7934	11.5664	8.56296	9.68411	10.5592
PC O-34:0	1.98435	1.93888	1.7077	1.21478	1.39232	1.40152
PC 34:3	0.99518	1.35553	1.13197	1.08328	1.22624	1.4463
PC 34:2	10.9421	14.5947	12.6072	11.5943	13.339	15.7434
PC 34:1	38.8112	47.0811	41.1433	35.15	40.4545	44.1855
PC 34:0	0.658797	0.5807	0.527472	0.448344	0.485897	0.547829
PC O-36:6	0.193766	0.212694	0.196044	0.173519	0.196506	0.228337
PC O-36:5	0.391946	0.513065	0.280754	0.473359	0.525459	0.581505
PC O-36:4	0.794489	1.10265	0.775151	0.806267	0.873301	1.02729
PC O-36:3	1.03963	1.43585	0.948193	0.893683	0.977457	1.12628
PC O-36:2	1.91105	2.60115	2.07652	1.63467	1.83277	2.15512
PC O-36:1	1.32678	1.60657	1.40196	1.07011	1.20936	1.3318
PC O-36:0	0.294452	0.337408	0.360976	0.225743	0.271481	0.252643
PC 36:6	0.0791229	0.111317	0.0900976	0.107068	0.10622	0.135176
PC 36:5	0.29982	0.419441	0.33823	0.431896	0.465775	0.540636
PC 36:4	0.960003	1.37844	1.19012	1.31346	1.44955	1.74137
PC 36:3	2.19426	3.22527	2.75008	2.28324	2.58755	3.16089
PC 36:2	10.2046	14.6852	12.8641	10.2929	11.9592	14.0517
PC 36:1	2.14226	2.63426	2.36125	2.1194	2.38001	2.53258
PC 36:0	0.245736	0.301829	0.19847	0.314832	0.304486	0.363379
PC O-38:6	0.569236	0.815389	0.491146	0.695885	0.735762	0.837003
PC O-38:5	0.882215	1.27738	0.981978	0.92492	0.985753	1.13438
PC O-38:4	0.54611	0.754838	0.600841	0.498683	0.544556	0.621528
PC O-38:3	0.407081	0.559619	0.476473	0.362858	0.394198	0.451232
PC O-38:2	0.411349	0.560454	0.490422	0.340161	0.388086	0.417935
PC O-38:1	0.276297	0.362947	0.354336	0.224631	0.249414	0.260508
PC 38:7	0.127176	0.180958	0.14909	0.162076	0.171755	0.205239
PC 38:6	0.357224	0.54756	0.462269	0.590781	0.637468	0.773429
PC 38:5	0.679245	1.1113	0.906089	1.03005	1.13727	1.37832
PC 38:4	0.678797	1.08997	0.939708	0.924492	1.02299	1.18536
PC 38:3	0.602968	0.87103	0.808323	0.650507	0.733909	0.83981
PC 38:2	0.462023	0.800978	0.677672	0.481725	0.558252	0.706935
PC 38:1	0.116142	0.19704	0.138128	0.184054	0.179976	0.220709
PC 38:0	0.312429	0.461333	0.283742	0.381505	0.418275	0.459848
PC O-40:1	0.110461	0.0959517	0.085443	0.0748159	0.0521256	0.128818
PC 40:7	0.210677	0.333837	0.281868	0.321702	0.340529	0.429878
PC 40:6	0.169452	0.287291	0.234823	0.307005	0.326712	0.402128
PC 40:5	0.142701	0.2184	0.195395	0.227533	0.245729	0.287032
PC 40:4	0.116051	0.17906	0.174685	0.140639	0.160741	0.197078
SM 34:2;2	2.10522	1.67534	1.43491	1.23594	1.19501	1.15631
SM 34:1;2	38.7475	31.1737	27.3488	24.6622	26.5643	25.8758
SM 34:0;2	2.97315	2.35987	1.93849	2.35807	2.39198	2.37856
SM 36:2;2	0.302528	0.253359	0.211275	0.205593	0.207996	0.223927
SM 36:1;2	0.730156	0.522621	0.479388	0.396397	0.507852	0.421336
SM 36:0;2	0	0	0	0	0	0
SM 38:2;2	0.11939	0.0866052	0.133729	0.0769748	0.0656023	0.0812896
SM 38:1;2	0	0	0	0	0	0
SM 38:0;2	0	0	0	0	0	0
SM 40:2;2	1.77441	1.69415	1.47038	1.2736	1.32716	1.14155
SM 40:1;2	1.78228	1.65127	1.44317	1.15702	1.43636	1.11756
SM 40:0;2	0	0.0286019	0	0	0.0116155	0.0161016
SM 42:3;2	2.36074	2.57089	2.05116	1.81305	1.75351	1.73939
SM 42:2;2	13.8977	15.204	12.3594	12.0792	12.245	11.5524
SM 42:1;2	2.92744	3.30297	2.71898	2.70871	2.90411	2.70335
SM 42:0;2	0.109689	0.158552	0.105976	0.122032	0.0912982	0.128207
LPC 14:1	0.000927018	0.0273517	0.0468929	0.00453464	0.00753878	0.0229919
LPC 14:0	0.0537123	0.0683889	0.306093	0.0284771	0.0307745	0.0483878
LPC 16:1	0.456396	0.465172	0.809555	0.260344	0.349051	0.33991
LPC 16:0	1.07667	1.07689	1.81678	0.56455	0.790544	0.815445
LPC 18:3	0.00777993	0.0173571	0.0247173	0.00797723	0.00929214	0.0124367
LPC 18:2	0.0894051	0.100168	0.14419	0.051407	0.0678258	0.0714519
LPC 18:1	1.01652	0.97622	1.2855	0.527392	0.64539	0.700241
LPC 18:0	0.0572056	0.0662311	0.049004	0.045099	0.0619936	0.0789567
LPC 20:6	0.00400629	0.00417103	0.00897165	0.00221364	0.00596642	0.00563755
LPC 20:5	0.0339549	0.0423713	0.0590685	0.0204721	0.0392996	0.0364736
LPC 20:4	0.158254	0.151551	0.300053	0.0742277	0.116798	0.113778
LPC 20:3	0.0835197	0.093916	0.163337	0.0355994	0.060714	0.061155
LPC 20:2	0.0334134	0.0379319	0.062275	0.0129368	0.0204672	0.0263733
LPC 20:1	0.0571989	0.0490946	0.0696555	0.0216056	0.0307169	0.0334902
LPC 20:0	0	0	0	0	0	0
LPC 22:6	0.0758921	0.0842716	0.147512	0.0392033	0.0570864	0.0678818
LPC 22:5	0.105726	0.118068	0.187948	0.0477461	0.0737173	0.0739432
LPC 22:4	0.033725	0.0383595	0.0680974	0.0175517	0.0280629	0.0291944
LPC 22:3	0.0271083	0.0326062	0.0499979	0.0176133	0.0221215	0.028522
LPC 22:2	0.0113486	0.0141043	0.0234855	0.00593155	0.00877668	0.00568948
LPC 22:1	0.0111279	0.0114976	0.0218799	0.0056514	0.00715921	0.0137321
PE 32:2	0.620423	0.664138	0.579009	0.678872	0.739388	0.866231
PE 32:1	3.49926	3.63043	3.10031	2.9703	3.58797	4.26595
PE O-34:3	0.278625	0.250074	0.0950456	0.208274	0.220703	0.250045
PE O-34:2	1.42275	1.30209	0.522448	1.06754	1.23325	1.24689
PE O-34:1	0.68923	0.721552	0.647497	0.566128	0.686602	0.789233
PE 34:2	5.93428	6.31043	5.4369	4.92285	5.63605	6.81411
PE 34:1	10.0425	10.92	9.48301	8.21003	9.82361	11.4438
PE O-36:6	0.435827	0.361184	0.142031	0.327078	0.352623	0.359049
PE O-36:5	2.03644	1.83572	0.964263	1.64861	1.67671	1.92156
PE O-36:4	0.629914	0.555099	0.280962	0.464664	0.478327	0.548087
PE O-36:3	0.722667	0.615066	0.292959	0.464111	0.484907	0.621029
PE O-36:2	1.0128	0.864694	0.597114	0.611422	0.713414	0.788466
PE O-36:1	0.622953	0.652076	0.588464	0.4144	0.504803	0.593014
PE 36:5	0.436692	0.547794	0.477356	0.542831	0.557319	0.742083
PE 36:4	1.58887	1.66383	1.50976	1.43325	1.55984	1.99112
PE 36:3	1.81516	1.9782	1.60406	1.45576	1.56659	1.93259
PE 36:2	12.4925	13.2618	11.5975	9.66166	10.4635	12.6094
PE 36:1	4.77086	5.19584	4.62228	3.3398	3.8742	4.81141
PE 36:0	1.20516	0.967905	0.37011	0.923666	0.904248	1.01695
PE O-38:6	1.76018	1.62789	0.633699	1.41972	1.44468	1.6962
PE O-38:5	1.07231	1.00361	0.500741	0.830757	0.955841	1.06471
PE O-38:4	0.664556	0.651235	0.348301	0.508433	0.511573	0.632514
PE O-38:3	0.36304	0.376361	0.263511	0.281624	0.276711	0.333928
PE O-38:2	0.284891	0.300789	0.220191	0.212682	0.243068	0.25562
PE O-38:1	0.0753564	0.117542	0.0847296	0.0697324	0.070542	0.0911042
PE O-38:0	0.157933	0.138249	0.125015	0.144237	0.146977	0.193513
PE 38:6	0.738577	0.86005	0.771904	0.804938	0.863328	1.0794
PE 38:5	2.65046	3.17882	2.8757	2.69446	2.97842	3.83503
PE 38:4	3.26049	3.99067	3.44748	2.90133	3.26988	4.40232
PE 38:3	0.956607	1.18056	1.04659	0.811964	0.907215	1.11925
PE 38:2	0.545105	0.606614	0.588441	0.459987	0.518042	0.596238
PE 38:1	0.370338	0.360294	0.201552	0.356533	0.342679	0.414729
PE 38:0	0.399672	0.35335	0.159605	0.345034	0.336941	0.394038
PE O-40:6	0.304626	0.295502	0.161889	0.291166	0.30371	0.352798
PE O-40:5	0.244023	0.269012	0.147749	0.221546	0.226911	0.27824
PE O-40:4	0.190503	0.189497	0.127904	0.14616	0.148748	0.18295
PE O-40:3	0.0848339	0.111305	0.0928815	0.0751851	0.0835225	0.114628
PE O-40:2	0.0128408	0.0464214	0.0579498	0.0415438	0.0456055	0.047154
PE O-40:1	0.0412745	0.0604073	0.0572326	0.0541567	0.0624223	0.0816511
PE 40:7	0.582266	0.767707	0.727495	0.663734	0.722097	0.990568
PE 40:6	0.789017	0.991544	0.94865	0.779167	0.875239	1.07806
PE 40:5	0.50854	0.558992	0.519588	0.429265	0.464369	0.607339
PE 40:4	0.305781	0.33946	0.308917	0.245503	0.279023	0.347178
PE 40:3	0.186198	0.185884	0.163657	0.128416	0.146803	0.197522
PS 32:3	0.00192477	0.00653582	0.00978668	0.0450887	0	0.0088538
PS 32:2	0.0408877	0.0475673	0.0480804	0.184109	0.0492293	0.0607326
PS 32:1	1.45596	1.3168	1.10085	1.30738	1.48821	1.35933
PS O-34:2	0.0295078	0.0376513	0.0340952	0.0500209	0.01919	0.0253672
PS O-34:1	0.387608	0.370061	0.331513	0.28297	0.344956	0.313143
PS 34:2	1.67344	1.54109	1.30722	1.2536	1.29841	1.28661
PS 34:1	8.52978	8.05867	6.36445	6.23515	7.09904	6.75498
PS 34:0	0.0645609	0.0822813	0.0638894	0.150157	0.17303	0.16174
PS O-36:2	0.268951	0.244253	0.199066	0.163581	0.165728	0.163984
PS O-36:1	0.868697	0.825164	0.662452	0.633894	0.624812	0.570166
PS 36:4	0.128592	0.126853	0.125662	0.181628	0.145467	0.174035
PS 36:3	0.485957	0.427859	0.370575	0.355516	0.354153	0.399982
PS 36:2	6.40607	5.88179	4.91733	4.17879	4.46743	4.35172
PS 36:1	15.7236	14.6039	11.1182	9.35748	10.7379	10.1087
PS 36:0	0	0	0	0	0	0
PS O-38:3	0.0651187	0.0645703	0.0470369	0.0549425	0.0503633	0.0501505
PS O-38:2	0.194131	0.170686	0.134034	0.148706	0.11448	0.132301
PS O-38:1	0.247767	0.233894	0.157266	0.150269	0.17421	0.162496
PS 38:7	0.022324	0.0214175	0.0202987	0.0322099	0.0193046	0.0242021
PS 38:6	0.0678135	0.0695174	0.0579478	0.142774	0.0915733	0.107084
PS 38:5	0.233109	0.232313	0.239271	0.316854	0.284546	0.279398
PS 38:4	0.817768	0.774085	0.66371	0.741317	0.801094	0.886082
PS 38:3	1.00606	1.0212	0.859925	0.8996	0.828732	0.804425
PS 38:2	1.00151	1.03319	0.823406	0.721934	0.740884	0.705249
PS 38:1	0.320425	0.328456	0.222666	0.229795	0.254864	0.224667
PS 38:0	0.0129097	0.00826824	0.00837279	0.0522582	0.0108579	0.00585723
PS O-40:2	0.0644062	0.072123	0.0642499	0.0818337	0.0435073	0.0558959
PS O-40:1	0.0481125	0.0326324	0.0187522	0.0218598	0.0216185	0.0190382
PS O-40:0	0.2243	0.193422	0.185254	0.22055	0.191622	0.218416
PS 40:6	1.34327	1.2957	1.05892	1.1965	1.20512	1.21587
PS 40:5	1.0196	0.989908	0.836762	0.865666	0.807381	0.84259
PS 40:4	0.613844	0.592354	0.508205	0.491014	0.48862	0.502626
PS 40:3	0.411202	0.435732	0.324419	0.262868	0.307468	0.294064
PS 40:1	0.139335	0.149589	0.0857516	0.101358	0.0636607	0.0957216
PS O-42:3	0.0367223	0.0386544	0.0229703	0	0.0233521	0.0451119
PS O-42:2	0.0347023	0.0395999	0.0304303	0.0449272	0.0245665	0.0341898
PS O-42:1	0.0296066	0.0189677	0.0206256	0.0494766	0.0115856	0.0271671
PS O-42:0	0.0373279	0.0438428	0.0328958	0.0561211	0.0299127	0.0326341
PS 42:6	0.0705692	0.080289	0.0669366	0.13582	0.0687262	0.0666667
PS 42:5	0.0543981	0.0483371	0.0433839	0.0547375	0.0367383	0.0293149
PS 42:4	0.039076	0.0457564	0.0377038	0.0389243	0.0414349	0.0356935
PS 42:2	0.107765	0.16014	0.0999454	0.121052	0.102321	0.106254
PS 42:1	0.052174	0.0499286	0.0270361	0.0496065	0.0395032	0.0461663
PI 32:1	0.462038	0.369487	0.35904	0.391734	0.593529	0.61554
PI 32:0	0.233046	0.157702	0.192374	0.201387	0.34023	0.349647
PI 34:2	1.00109	1.10214	1.06388	0.940902	1.4788	1.6067
PI 34:1	2.36247	2.5067	2.61476	2.4148	3.82873	3.71717
PI 34:0	0.293975	0.306627	0.324613	0.354327	0.535868	0.535661
PI O-36:3	0.0426411	0.0510271	0.0376279	0.0436291	0.0486116	0.0552391
PI O-36:2	0.0910362	0.132263	0.113955	0.0973545	0.133081	0.141593
PI O-36:1	0.119029	0.145145	0.143725	0.129851	0.200084	0.213949
PI 36:4	0.227771	0.309867	0.289267	0.30176	0.404917	0.470576
PI 36:3	0.606046	0.821099	0.729526	0.559517	0.776663	0.889662
PI 36:2	2.25153	2.81193	2.67055	2.07615	2.95625	3.23899
PI 36:1	1.87397	2.38322	2.38301	1.84971	2.67975	2.6241
PI O-38:3	0.137681	0.17666	0.160263	0.109095	0.157763	0.155345
PI O-38:2	0.104508	0.144079	0.12565	0.0923057	0.114859	0.136115
PI 38:5	0.607472	0.791556	0.690506	0.721987	0.867352	1.13853
PI 38:4	1.82906	2.43515	2.14118	1.95375	2.42032	2.85154
PI 38:3	2.11533	2.76911	2.51428	1.75786	2.16771	2.57009
PI 38:2	0.967721	1.24809	1.18853	0.735795	0.951066	1.04444
PI O-40:4	0.102615	0.124281	0.0993732	0.0944022	0.114607	0.138256
PI O-40:3	0.171015	0.197406	0.188215	0.130575	0.160645	0.203645
PI 40:6	0.164411	0.192453	0.175764	0.214311	0.248389	0.321776
PI 40:5	0.189516	0.267877	0.231259	0.254678	0.292	0.358731
PI 40:4	0.209268	0.287688	0.264345	0.237274	0.278077	0.345434
PI 40:3	0.189019	0.242096	0.216526	0.159911	0.189739	0.229851
PI 40:2	0.0777172	0.103706	0.0952264	0.0692464	0.087415	0.10861
PG 30:1	0.00423041	0.0126198	0.00950433	0.0109756	0.00724556	0.0128098
PG 30:0	0.014128	0.0167911	0.00843179	0.0158392	0.0136295	0.0254995
PG O-32:1	0.00596692	0.0061371	0.00593913	0.00523824	0.00630554	0.00548198
PG O-32:0	0.00256345	0.00725104	0.00262962	0.00537839	0.00241181	0.00647076
PG 32:2	0.0368982	0.0445897	0.0373134	0.0281418	0.0395923	0.0508
PG 32:1	0.0604925	0.0780472	0.0628634	0.0525487	0.0660494	0.0916301
PG 32:0	0.0174216	0.0349499	0.0296143	0.0161953	0.0190367	0.0424619
PG O-34:2	0.00153973	0.00645011	0.00319566	0.00290723	0.00685405	0.00407257
PG O-34:1	0.0108035	0.00800539	0.00770507	0.0104789	0.00598159	0.015595
PG O-34:0	0	0.000485504	0.00178123	0.00247785	0.00120834	0.00324994
PG 34:3	0.00889309	0.0144303	0.0119167	0.0140086	0.0187476	0.015392
PG 34:2	0.132196	0.164694	0.149499	0.114409	0.140895	0.194971
PG 34:1	0.583241	0.792755	0.724422	0.467191	0.605559	0.912666
PG 34:0	0.00610151	0	0	0.00241861	0	0
PG O-36:2	0.00834474	0.00900898	0.00487179	0.0110872	0.00628579	0.0134542
PG O-36:1	0.0157163	0.0125323	0.0112002	0.0121127	0.0102529	0.0226941
PG 36:4	0.0069308	0.0170502	0.0154375	0.0102284	0.0118199	0.0260347
PG 36:3	0.0248555	0.040463	0.0362038	0.0250929	0.0313494	0.0511337
PG 36:2	0.113337	0.145871	0.142997	0.116017	0.118496	0.219468
PG 36:1	0.235565	0.295695	0.283984	0.186114	0.222448	0.456813
PG 38:6	0	0.00134729	0.00153426	0.00365294	0.00107694	0.00665855
PG 38:5	0.000761636	0.00420051	0.00714769	0.00674924	0.00669572	0.0113633
PG 38:4	0.00746335	0.0132144	0.013951	0.00968759	0.0156624	0.0289618
PG 38:3	0.00869741	0.00874959	0.00615446	0.00850391	0.00379803	0.028528
PG 38:2	0.0160917	0.0111292	0.007334	0.00573514	0.00663387	0.0292598
HexCer 34:1;2	0.665348	0.684192	0.634826	0.645313	0.649701	0.69039
HexCer 36:1;2	0.0306974	0.0400695	0.0382657	0.027445	0.0328177	0.026676
HexCer 38:1;2	0.00452789	0.0106105	0.0119263	0.0110946	0.00715219	0.0106977
HexCer 38:2;3	0	0.0061184	0	0.00217537	0	0.00308496
HexCer 40:2;2	0.0626727	0.0779373	0.0782418	0.0553952	0.0565888	0.0632866
HexCer 40:1;2	0.168722	0.245657	0.204399	0.155283	0.168759	0.178802
HexCer 40:3;3	0.0307302	0.0514652	0.0396475	0.0373593	0.037329	0.0377535
HexCer 40:2;3	0.054944	0.079228	0.0620494	0.0443601	0.0471254	0.0608028
HexCer 40:1;3	0.0284541	0.048556	0.0505969	0.0355011	0.0377297	0.0399823
HexCer 42:3;2	0.0272882	0.0488213	0.0521393	0.0398197	0.0404071	0.0321294
HexCer 42:2;2	0.791763	1.23491	1.11223	0.888439	0.897446	0.953175
HexCer 42:1;2	0.392766	0.589799	0.518388	0.383897	0.444554	0.44691
HexCer 42:3;3	0.0110081	0.0246955	0.0708085	0.0215044	0.0251997	0.0320859
HexCer 42:2;3	0.0498843	0.0856177	0.0963504	0.0530529	0.050537	0.0569532
HexCer 42:1;3	0.0870661	0.148213	0.141069	0.0946856	0.0969882	0.0985712
Hex2Cer 34:1;2	0.35055	0.292566	0.268083	0.218686	0.215255	0.245664
Hex2Cer 36:1;2	0.0216918	0.0267064	0.0295162	0.0193633	0.0240432	0.0231002
Hex2Cer 36:1;3	0	0.00999689	0.017399	0.0112838	0.0132543	0.0121452
Hex2Cer 38:1;2	0.00718321	0	0.0110854	0.0125318	0.0129852	0.0138239
Hex2Cer 38:2;3	0.00854348	0	0	0.00931124	0.00942045	0.0103916
Hex2Cer 40:1;2	0.0441126	0.0569247	0.0638008	0.0433241	0.039472	0.0493474
Hex2Cer 40:2;3	0.0458077	0.0419795	0.0357137	0.0324506	0.0251031	0.0313389
Hex2Cer 40:1;3	0.0548822	0.0554779	0.0537054	0.0367512	0.0351045	0.0382556
Hex2Cer 42:2;2	0.292231	0.32386	0.310477	0.224311	0.190761	0.219477
Hex2Cer 42:1;2	0.130897	0.163089	0.165347	0.122909	0.103183	0.104953
Hex2Cer 42:2;3	0.0852951	0.103818	0.102438	0.0654333	0.0602894	0.0558424
Hex2Cer 42:1;3	0.100916	0.114771	0.133128	0.0753339	0.0795449	0.0638316
Cer 34:1;2	0.682799	0.809016	0.776961	1.02912	1.15076	1.36725
Cer 36:1;2	0.0318424	0.0475341	0.0364297	0.0657964	0.067022	0.101404
Cer 38:1;2	0.00791635	0.0221928	0.0113979	0.0254369	0.0367587	0.0325608
Cer 40:2;2	0.0472603	0.0496065	0.0427948	0.0608415	0.0658594	0.0728307
Cer 40:1;2	0.0981604	0.136462	0.103417	0.154441	0.18713	0.22228
Cer 40:2;3	0.0414877	0.0448338	0.0449279	0.0435315	0.0577273	0.0663697
Cer 42:2;2	0.65103	0.853701	0.70977	0.940777	1.10102	1.22232
Cer 42:1;2	0.224497	0.34097	0.280161	0.292607	0.362287	0.459919
PA 32:2	0.00418223	0.00987789	0.0624127	0.000345969	0	0.0188167
PA 32:1	0.0729532	0.0764186	0.0613235	0.0491878	0.073006	0.0711227
PA 32:0	0.136681	0.148014	0.131019	0.0879236	0.115336	0.119167
PA O-34:2	0.00661448	0.00424021	0.0265035	0.00188338	0	0.0234961
PA O-34:1	0.0333803	0.047848	0.0539501	0.0204605	0.0288552	0.0412147
PA 34:3	0	0	0.0161659	0	0	0.0115079
PA 34:2	0.0430605	0.0556223	0.0393598	0.0484741	0.0586714	0.061775
PA 34:1	0.493932	0.446607	0.240265	0.30565	0.412487	0.269216
PA O-36:2	0.0214027	0.0179458	0.0503196	0.0118806	0.0139712	0.0406301
PA O-36:1	0.0269713	0.0335609	0.0634599	0.0213561	0.021806	0.0235445
PA 36:4	0.0058459	0.00722213	0.0331583	0.023909	0.00931477	0.0244645
PA 36:3	0.0208785	0.0225329	0.0434741	0.0209455	0.0220519	0.0325173
PA 36:2	0.221549	0.270408	0.124629	0.177041	0.244449	0.135923
PA 36:1	0.411232	0.499439	0.165123	0.313638	0.413201	0.160202
PA 38:6	0.00787156	0.00780317	0.0307838	0.0085967	0.00807149	0.0166602
PA 38:5	0	0.00385039	0	0	0	0.0152076
PA 38:4	0.0384588	0.030284	0.052393	0.0310183	0.0526977	0.0500921
PA 38:3	0.0553028	0.0549651	0.0431666	0.0418045	0.047592	0.0383577
DAG 30:1	0.0869425	0.244367	0.205675	0.0983026	0.115891	0.0749698
DAG 30:0	0.205358	0.324479	0.196746	0.252192	0.196686	0.179392
DAG 32:2	0.0906685	0.111548	0.0785086	0.0659736	0.0937983	0.116022
DAG 32:1	0.692596	0.907351	0.949847	0.989731	0.671388	0.678695
DAG 32:0	0.443573	0.607597	0.385871	0.562967	0.463266	0.433369
DAG 34:2	0.612954	2.41488	2.81277	1.5179	1.13771	0.537052
DAG 34:1	1.5283	1.8163	1.67701	1.52439	1.34531	1.51869
DAG 34:0	0.392849	0.424728	0.204861	0.556394	0.517043	0.358752
DAG 36:5	0.18722	0.110779	0	0.11384	0.135112	0.0519806
DAG 36:4	0.272896	0.157758	0.103654	0.117831	0.134178	0.0495022
DAG 36:3	0.160658	0.187356	0.12028	0.0983881	0.139095	0.105444
DAG 36:2	0.961691	1.04797	0.972394	0.943902	0.783081	0.743829
DAG 36:1	0.971312	0.735049	0.735892	0.769198	0.758638	1.01348
DAG 36:0	0.404898	0.239267	0.176677	0.613112	0.566696	0.80775
DAG 38:6	0.045144	0.155251	0.0629874	0.156519	0.0700554	0.0512767
DAG 38:5	0.162063	0.230167	0.203358	0.271598	0.265359	0.11183
DAG 38:4	0.233617	0.216373	0.226358	0.254097	0.245386	0.151333
DAG 38:3	0.245018	0.195633	0.196366	0.157412	0.129079	0.124895
DAG 38:2	0.430796	0.398349	0.35084	0.36144	0.408729	0.517106
DAG 38:1	0.642366	0.475738	0.457145	0.833957	0.9304	1.76136
DAG 40:6	0.0812314	0.139973	0.120482	0.11611	0.0351666	0
DAG 40:5	0.0682688	0.144907	0.125916	0.128737	0.12035	0.0604997
DAG 40:4	0.0611209	0.0806952	0.0916791	0.157835	0.161888	0.217182
DAG 40:3	0.00799712	0	0.00513707	0.00512037	0.0162791	0.00727065
DAG 40:2	0.0334026	0.0496327	0.0543921	0.0301298	0.0450864	0
DAG 40:1	0.0938217	0.0435269	0.0251362	0.023284	0.0256926	0.0473162
DAG 40:0	0.0216581	0.0112154	0.0120495	0.0127732	0.00322679	0
CE 14:1	0.0101114	0.0349669	0.0575566	0.0332248	0.00487562	0.0445774
CE 14:0	0.120407	0.137901	0.253445	0.216913	0.195574	0.339565
CE 15:0	0.0514094	0.0689238	0.178039	0.124837	0.0777396	0.251706
CE 16:2	0.0525728	0.0451583	0.0647449	0.0772645	0.0539226	0.0861402
CE 16:1	0.428393	0.535404	0.784385	0.950211	0.895709	1.42357
CE 16:0	0.61871	0.745989	0.792928	1.30053	1.46619	1.93369
CE 17:1	0.086078	0.0914337	0.175619	0.24473	0.231957	0.348078
CE 17:0	0.0437543	0.0809141	0.125302	0.147298	0.159003	0.255648
CE 18:3	0.050409	0.0697812	0.094369	0.12556	0.112731	0.151687
CE 18:2	0.245614	0.341918	0.503386	0.638276	0.56154	0.884775
CE 18:1	1.48096	1.79915	2.09202	2.59537	3.00832	4.07345
CE 18:0	0.174235	0.170753	0.20112	0.310734	0.373336	0.475056
CE 19:1	0.0361824	0.0448746	0.0844343	0.0622266	0.0578949	0.0649201
CE 20:4	0.104431	0.169135	0.183343	0.41259	0.361525	0.542266
CE 20:3	0.0695764	0.111396	0.142753	0.137522	0.122075	0.157171
CE 20:2	0.0611011	0.0732756	0.0967266	0.055694	0.0513899	0.0736248
CE 20:1	0.0687203	0.0924732	0.128747	0.0813167	0.0871261	0.105388
CE 22:6	0.0800274	0.112633	0.131653	0.251368	0.184736	0.292574
CE 22:5	0.0213756	0.0434713	0.0911438	0.0690772	0.0398834	0.117271
TAG 44:0	0.0246377	0.182037	0.0389035	0.0982891	0	0.0380737
TAG 44:1	0	0.0165614	0.038455	0	0	0
TAG 45:0	0.050641	0.3299	0.0570032	0.11686	0.00992821	0.0416075
TAG 46:0	0.0476077	0.434416	0.100059	0.187226	0.0119767	0.0648411
TAG 46:1	0.00919046	0.0413317	0.0345809	0.0175177	0.00506173	0.0508714
TAG 46:2	0	0.00269689	0	0	0	0.00225203
TAG 47:0	0.0427984	0.440054	0.0245685	0.137827	0	0.0491132
TAG 47:1	0	0	0.00886753	0	0	0.00189314
TAG 48:0	0.0960176	0.425666	0.078215	0.247059	0.0478688	0.117565
TAG 48:1	0.0622701	0.102546	0.154702	0.113662	0.116399	0.160071
TAG 48:2	0.0321715	0.0299854	0.0668773	0.0370374	0.0294109	0.0753544
TAG 48:3	0.00360902	0.014161	0.0533506	0.0104579	0.00216496	0.0151441
TAG 49:0	0.0544712	0.331712	0.0285276	0.0998025	0.0122565	0.0409075
TAG 49:1	0.0412701	0.0646336	0.087402	0.0447571	0.0399464	0.0695048
TAG 49:2	0	0	0.00595906	0.00501208	0	0.0274426
TAG 50:0	0.0620748	0.174167	0.0383776	0.152579	0.0369684	0.0603922
TAG 50:1	0.134682	0.184089	0.17781	0.16012	0.185962	0.241707
TAG 50:2	0.110461	0.141422	0.164984	0.133388	0.176208	0.194751
TAG 50:3	0.0257348	0.036278	0.0557576	0.035799	0.0405295	0.0454953
TAG 51:0	0.0374819	0.221663	0.0395327	0.0474821	0.00832487	0.0188391
TAG 51:1	0.0366111	0.0474825	0.0617062	0.0373582	0.0353016	0.0342608
TAG 51:2	0.038844	0.0452141	0.0563747	0.0314293	0.0334424	0.0554419
TAG 51:3	0.0107277	0.0151982	0.0228637	0.00483189	0.00621861	0.0148194
TAG 52:0	0.0335881	0.0429552	0	0.0919206	0	0.0102366
TAG 52:1	0.0733783	0.0829725	0.0735461	0.0740836	0.0767411	0.102921
TAG 52:2	0.236424	0.224411	0.239576	0.182732	0.261067	0.281051
TAG 52:3	0.141385	0.153629	0.142436	0.11527	0.151009	0.148826
TAG 52:4	0.050726	0.0534529	0.0813285	0.0247151	0.039296	0.0442363
TAG 52:5	0.0230302	0.0465529	0.0236118	0.0267357	0.0144237	0.0122415
TAG 53:0	0.0123077	0.0413043	0.00897334	0.0168194	0	0.0023677
TAG 53:1	0.0249427	0.022444	0.0161461	0.0184223	0.0140264	0.0110154
TAG 53:2	0.038524	0.0293383	0.0570338	0.0287179	0.0276819	0.0342695
TAG 53:3	0.0182469	0.0330889	0.0335228	0.0174957	0.0177209	0.023242
TAG 54:0	0.0510265	0.0458849	0	0.0614006	0.0225857	0.0391761
TAG 54:1	0.0510668	0.0471073	0.0333116	0.0413727	0.0313591	0.0608813
TAG 54:2	0.0713728	0.0407684	0.054212	0.0574153	0.0441215	0.0841177
TAG 54:3	0.310131	0.109334	0.107792	0.0680813	0.0996042	0.142167
TAG 54:4	0.170645	0.0718065	0.0972272	0.0661821	0.065869	0.0841789
TAG 54:5	0.132405	0.073361	0.106898	0.0628229	0.0589774	0.0689428
TAG 54:6	0.0642698	0.0350089	0.0455401	0.0245986	0.0307265	0.0214644
TAG 55:1	0.0225073	0.0318454	0.0263336	0.0217868	0.0156199	0.016933
TAG 55:2	0.0249456	0.0164719	0.0082143	0.00876703	0.0113635	0.0107592
TAG 55:3	0.0123845	0.0201191	0.0126655	0.00832883	0.0118335	0.00686131
TAG 56:0	0.0613672	0.0570133	0	0.0230416	0.0544128	0.0159147
TAG 56:1	0.0255441	0	0	0	0.0174781	0.0223687
TAG 56:2	0.0309203	0.0384335	0.0240595	0.0188813	0.0222885	0.0240196
TAG 56:3	0.0225768	0.023439	0.0288574	0.00941808	0.0162071	0.0194018
TAG 56:4	0.0264499	0.0161163	0.0323413	0.0175357	0.0153985	0.0197894
TAG 56:5	0.0397675	0.0494751	0.0301789	0.0300539	0.034276	0.0261982
TAG 56:6	0.034137	0.0785583	0.0409491	0.0814977	0.031704	0.0285215
TAG 56:7	0.0483983	0.0511394	0.0207836	0.0336119	0.0313367	0.0400021
TAG 58:1	0.027159	0.0118812	0.0196612	0.00999745	0.0285163	0.0210081
TAG 58:2	0.0502569	0.027906	0.0223575	0.0208965	0.058073	0.0274469
TAG 58:3	0	0	0	0	0	0
TAG 58:4	0.0326836	0.0320002	0.0513256	0.0177412	0.0328	0.0287553
TAG 58:5	0.0476215	0.0350103	0.047988	0.0621026	0.0593988	0.044354
TAG 58:6	0.0221305	0.0260044	0.020417	0.00763247	0.0277856	0.0188702
TAG 58:7	0.0200032	0.0333597	0.0246554	0.014399	0.0470482	0.0236434
TAG 58:8	0.0548846	0.0432269	0	0.0500434	0.0669738	0.0600169
TAG 58:9	0.00806682	0.00980195	0.0176666	0.00433635	0.0101728	0.00899158
TAG 59:3	0.0110917	0.00523504	0.00867971	0	0	0.0020733
TAG 59:4	0	0	0.00591259	0	0	0
TAG 60:0	0.0588515	0.0306651	0.0272806	0.0325276	0.0588846	0.0461083
TAG 60:1	0.0127324	0.0116808	0.0132894	0.00909608	0.0146778	0.0135211
TAG 60:2	0.021153	0.0121943	0.0137353	0.00631465	0.0186393	0.0119623
TAG 60:3	0.0013934	0.00198778	0.00213453	0.00123098	0.00168767	0.000139482
TAG 60:4	0.000382825	0	0.00993208	0	0.00258471	0
TAG 60:5	0.0352826	0.0165004	0.0114832	0.0186146	0.0455418	0.0232936
TAG 60:7	0.0319032	0.00466503	0.00508345	0.0129007	0.0200276	0.0152163
PE P-16:0/16:1	1.99319	2.24891	2.32941	2.17715	2.65499	2.86345
PE P-16:0/18:2	0.927753	1.16807	0.875492	1.02663	1.23644	1.34378
PE P-16:0/18:1	7.16946	9.15902	6.87904	7.43384	9.49988	10.886
PE P-16:0/20:5	2.60171	3.93608	2.52213	3.13738	3.84488	4.52148
PE P-16:0/20:4	13.2966	20.3437	14.1271	15.7458	19.8639	25.7099
PE P-16:0/20:3	3.08557	4.67107	3.62982	2.99881	3.82839	4.99844
PE P-16:0/20:2	0.665469	1.05173	0.895659	0.568727	0.610845	0.951947
PE P-16:0/20:1	1.08461	1.62543	1.44748	0.840318	0.962615	1.39939
PE P-16:0/22:6	5.92617	10.6224	8.22764	7.16036	9.06898	12.1776
PE P-16:0/22:5	4.75337	8.67988	6.24789	5.8641	6.91069	9.56155
PE P-16:0/22:4	2.27939	4.14073	3.44005	2.54338	3.14665	4.64914
PE P-16:0/22:3	2.20471	4.31366	3.35794	2.11856	2.62671	3.73312
PE P-16:0/22:2	0.640218	1.12629	0.985859	0.545465	0.599541	0.840298
PE P-16:0/22:1	0.240085	0.433815	0.433813	0.201633	0.256574	0.323963
PE P-16:0/24:6	0.092023	0.17905	0.14803	0.138332	0.158706	0.210186
PE P-16:0/24:5	0.0610093	0.168923	0.105437	0.0832034	0.122613	0.180989
PE P-16:0/24:4	0.0613252	0.174824	0.111781	0.100405	0.10776	0.161306
PE P-18:1/16:1	0.86829	0.974001	0.763006	0.842967	1.04845	1.2253
PE P-18:1/16:0	1.75905	1.99594	1.62678	1.90227	2.32829	2.64243
PE P-18:1/18:2	0.248838	0.397922	0.38052	0.259439	0.320756	0.430671
PE P-18:1/18:1	2.32227	3.48683	2.77281	2.3243	3.03946	3.82399
PE P-18:1/18:0	0	0	0	0.0117835	0	0
PE P-18:1/20:5	0.613256	1.24619	0.943808	0.85285	0.894049	1.19078
PE P-18:1/20:4	3.1989	5.76209	4.32798	3.67368	5.04254	6.79208
PE P-18:1/20:3	0.856335	1.40444	0.962	0.78946	1.01229	1.37945
PE P-18:1/20:2	0.12348	0.260486	0.187391	0.118131	0.126681	0.187726
PE P-18:1/20:1	0.234739	0.472022	0.448098	0.233844	0.265644	0.401226
PE P-18:1/20:0	0.00305457	0.0254814	0.0391163	0.00587444	0.0197364	0.0134221
PE P-18:1/22:6	1.50195	3.25704	2.20333	1.94019	2.38853	3.31487
PE P-18:1/22:5	0.942428	2.02841	1.3801	1.1653	1.52039	1.96707
PE P-18:1/22:4	0.498193	0.961113	0.642016	0.610718	0.67859	0.967241
PE P-18:1/22:3	0.610894	1.19381	0.909249	0.549647	0.686233	0.952264
PE P-18:1/22:2	0.144556	0.346906	0	0.148472	0.17647	0.250758
PE P-18:1/24:6	0.027871	0.0646478	0.0397547	0.0612283	0.0382621	0.0544061
PE P-18:1/24:5	0.0295088	0.0527611	0.0735362	0.0439609	0.0417547	0.0431941
PE P-18:1/24:4	0.0170178	0.0553047	0.0486204	0.0313943	0.0435897	0.038671
PE P-18:0/16:1	0.378639	0.477637	0.374959	0.415409	0.504346	0.559737
PE P-18:0/18:2	0.191833	0.305715	0.227405	0.199784	0.24167	0.319024
PE P-18:0/18:1	1.17754	1.4997	1.49344	1.17562	1.60587	1.84027
PE P-18:0/20:5	0.873731	1.44684	1.0217	0.853254	0.950749	1.07256
PE P-18:0/20:4	2.43876	4.12354	3.16618	3.03623	3.55952	4.86878
PE P-18:0/20:3	0.673087	0.96492	0.763106	0.626103	0.632301	0.904864
PE P-18:0/20:2	0	0.0202941	0.0784892	0	0.0426507	0
PE P-18:0/20:1	0.106109	0.233887	0.163696	0.147096	0.154393	0.162773
PE P-18:0/22:6	1.04914	2.00959	1.2562	1.39015	1.58571	2.14557
PE P-18:0/22:5	0.87068	1.58415	1.04815	1.01953	1.1351	1.73905
PE P-18:0/22:4	0.349083	0.684776	0.385366	0.410599	0.515947	0.630663
PE P-18:0/22:3	0.277213	0.72464	0.573169	0.328338	0.396633	0.52909
PE P-18:0/22:2	0	0.217555	0	0.0818557	0.100208	0.114127
PE P-18:0/24:6	0.0393931	0.0520898	0.0430719	0.0518836	0.0472162	0.0389581
PE P-18:0/24:5	0.014672	0.0272891	0.037342	0.035346	0.0508625	0.0304916
PE P-18:0/24:4	0.0149035	0.0358154	0	0.0244257	0.0204497	0.0254248
Chol	276.919	257.431	221.381	180.293	183.637	185.218
Hex3Cer 32:1;2	0.0112306	0.00976422	0.0104606	0.00559148	0.0082063	0.00655717
Hex3Cer 34:1;2	0.870158	0.650902	0.819039	0.417932	0.461712	0.504805
Hex3Cer 34:1;3	0.0641619	0.0494893	0.0557981	0.0373206	0.048711	0.0487562
Hex3Cer 34:2;2	0.0200568	0.0155868	0.0199837	0.0117938	0.0163854	0.0142891
Hex3Cer 34:2;3	0.00355899	0.00323878	0.00420845	0	0	0.00156293
Hex3Cer 36:1;2	0.0177654	0.0151981	0.0179554	0	0.0128209	0.00967419
Hex3Cer 36:2;2	0	0.00752248	0.00716912	0	0	0
Hex3Cer 38:1;2	0.00450489	0.0157623	0.0060416	0.00498605	0.00451163	0.0053561
Hex3Cer 40:1;2	0.36265	0.304856	0.307516	0.173751	0.223018	0.207018
Hex3Cer 40:1;3	0	0.0206223	0.0237038	0	0.0212069	0
Hex3Cer 40:2;2	0.15519	0.134985	0.138994	0.0872379	0.0889542	0.0870332
Hex3Cer 41:1;2	0.123234	0.0991403	0.102424	0.0514334	0.0562722	0.0594753
Hex3Cer 41:2;2	0.0929988	0.069876	0.0759021	0.0384528	0.0408433	0.0472095
Hex3Cer 42:1;2	0.868271	0.677113	0.724465	0.350547	0.434086	0.454607
Hex3Cer 42:1;3	0.0365214	0	0.0316625	0	0	0.0948451
Hex3Cer 42:2;2	1.75276	1.43255	1.49389	0.755996	0.94882	0.918307
Hex3Cer 42:2;3	0	0	0.333414	0.198601	0	0
Hex3Cer 43:2;2	0.0245525	0	0.0299772	0.00952653	0.0147819	0
Hex3Cer 44:1;2	0.00638414	0.0047863	0.00531105	0.00199554	0.00308816	0
Hex3Cer 44:2;2	0.0580989	0.0438791	0.051446	0.021895	0.0310174	0
GM3 34:1;2	0.106475	0.0836507	0.0979919	0.0737156	0.0719501	0.0964275
GM3 36:1;2	0.0142508	0.0172881	0.0195886	0.0195692	0.0248274	0.0314697
GM3 40:1;2	0.071213	0.0615446	0.0769251	0.0501477	0.053735	0.0694032
GM3 40:2;2	0.0140083	0.0107088	0.0114717	0	0	0
GM3 41:1;2	0.0220684	0.0178554	0.0217756	0.0111161	0.0119519	0.0208057
GM3 42:1;2	0.138605	0.103055	0.122885	0.0655634	0.065101	0.0821623
GM3 42:1;3	0.0122259	0.0121705	0.0132618	0.0125832	0.0132546	0.0161032
GM3 42:2;2	0.243344	0.213099	0.259755	0.128273	0.133076	0.168021
GM3 42:2;3	0	0.0205247	0.0235057	0.0230583	0.0212601	0.0143264
GM1 34:1;2	0.0557466	0.0478161	0.0497646	0.0461906	0.0521248	0.0619706
GM1 40:1;2	0.0792515	0.0747321	0.0715342	0.0685957	0.0787781	0.0896995
GM1 40:2;2	0.0227165	0.0183138	0.0187865	0.0153533	0.0211912	0.021855
GM1 41:1;2	0.0237245	0.0197648	0.0201294	0.0177125	0.0201303	0.0243652
GM1 41:2;2	0	0	0	0	0.0149088	0
GM1 42:1;2	0.20903	0.171922	0.181673	0.150281	0.172959	0.209144
GM1 42:1;3	0.0119435	0.00937603	0.00934394	0.00911599	0.0100045	0.0114648
GM1 42:2;2	0.485828	0.434962	0.456912	0.383754	0.442461	0.50873
GM1 42:2;3	0.0374709	0.038038	0.0375644	0.0326896	0.0398632	0.0423302
GM1 43:2;2	0.00596032	0.00681452	0.00663899	0.00486745	0.00736133	0.00771739
GM1 44:2;2	0.0135897	0.0121528	0.0136045	0.012772	0.0141465	0.0167223
GM2 34:1;2	0.156835	0.1105	0.127988	0.105677	0.0970932	0.131735
GM2 36:1;2	0	0.0160719	0.0141054	0.00949986	0.0121325	0.0154247
GM2 38:1;2	0.00942068	0.00674696	0	0	0	0
GM2 40:1;2	0.145686	0.106554	0.126132	0.100559	0.0968721	0.12771
GM2 40:2;2	0.0482783	0.0317314	0.0413001	0.0297905	0.0268819	0.0357507
GM2 41:2;2	0.0281332	0.021263	0	0.0157046	0.0199533	0
GM2 42:1;2	0.349196	0.230736	0.260215	0.200558	0.195874	0.241484
GM2 42:1;3	0.0199339	0.0154972	0.0139607	0.0133252	0.0145499	0.017739
GM2 42:2;2	0.7799	0.569296	0.650691	0.520099	0.498695	0.633895
GM2 42:2;3	0.0571338	0.0408188	0.0498828	0.0383618	0.0382897	0.0460337
GM2 43:2;2	0.0147365	0.00974301	0.014998	0	0	0.010188
GM2 44:2;2	0.0290826	0.0185605	0.0207426	0.0183686	0.0174365	0.0225149
