# Supplementary material for: Inositol triphosphate-triggered calcium release blocks lipid exchange at endoplasmic reticulum-Golgi contact sites
Source: Nat Commun. 2021 May 11;12:2673. doi: 10.1038/s41467-021-22882-x (PMC8113574; doi:10.1038/s41467-021-22882-x)
Supplement: Supplementary file 5 — Source Data [file 41467_2021_22882_MOESM5_ESM.xlsx]

## Sheet: Fig1
Figure 1a	SRC	PIP5K1B	INPP5A	PI3K2CG
	1	0.67	0.67	0.66
	1	0.58	0.34	0.6
	1	0.79	0.47	0.68
Figure 1b
Figure 1d	SRC Uptake	5AKD Uptake	SRC Surface	5AKD Surface
	1	0.19	1	0.2
	1	0.22	1	0.18
	1	0.08	1	0.08
Figure 1e	SRC EGF uptake	5AKO EGF uptake	SRC Tf uptake	5AKD Tf uptake
	1	0.9	1	1.35
	1	0.91	1	0.69
	1	1.13	1	1.01
	1	1.81	1	0.79
			1	0.82

## Sheet: Fig2
Data provided in Metabolights deposition MTBLS2444. See also Supplementary Data File 1.

## Sheet: Fig3
Fig 3c	SCR	5AKD
	1	0.5
	1	0.58
	1	0.65
	1	0.71
	1	0.56
Figure d,e	Data provided in Metabolights deposition MTBLS2444. See also Supplementary Data File 1.

## Sheet: Fig4
Figure 4e	SRC	5AKD
	1	3.31
	1	2.76
	1	4.24

## Sheet: Fig5
Figure 5a	DMSO	Mevastatin 250 nM
	1	0.21
	1	0.16
	1	0.24
Figure 5b	DMSO	Mevastatin 250 nM
	1	0.12
	1	0.03
	1	0.04
Figure 5c	SRC	5AKD
	1	1.88
	1	2.12
	1	2.89
	1	1.46
	1	3.65
Figure 5d	SCR	INPP5A
	21.05	10.64
	21.02	11.58
	21.35	9.86
	17.14	11.8
	21.56	17.68
	22.42	15.39
Figure 5f	SRC	OSBP_KD
	1	0.52
	1	0.61
	1	0.56
Figure 5g	DMSO	OSW-1 uptake
	1	0.14
	1	0.18
	1	0.1
Figure 5h	DMSO	OSW-1 surface
	1	0.0849
	1	0.087
	1	0.047
Figure 5i	SRC	VAP_DKO
	1	0
	1	0.01
	1	0.22

## Sheet: Fig6
Figure 6b	SRC	5AKD
	1.83	3.74
	2.09	3.53
	2.1	4.67
Figure 6c	SRC uptake	ITPKB Uptake	ITPKB+INPP5A uptake	SRC Surface	ITPKB Surface	ITPKB+INPP5A Surface
	1	0.38	0.2	1	0.29	0.03
	1	0.31	0.3	1	0.2	0.02
	1	0.17	0.2	1	0.39	0.01
	1	0.21		1	0.14
	1	0.33
Figure 6d	DMSO	PEI-II
	1	0.39
	1	0.67
	1	0.63
	1	0.6
Figure 6e	SRC	5AKD	5AKD+mut	5AKD+Res
	1	0.3	0.57	1.1
	1	0.46	0.72	1.03
	1	0.5	0.24	1.01
	1			1.37
Figure 6f	SCR	5AKD
	1	2.08
	1	1.64
	1	1.83
Figure 6h	SCR	5AKD	SCR+BAPTA	5AKD+BAPTA
	1	0.04	0.85	0.82
	1	0.05	0.9	1.03
	1	0.11	0.88	1.16
Figure 6 i	SRC	5AKD	IPRsKD	IPRsKD+5AKD
	1	0.3	1.31	0.51
	1	0.36	0.47	0.51
	1	0.37	1.08	0.64
	1	0.23	1.67	0.72
	1	0.1	0.51	0.4
	1	0.25	0.94	1.27
Figure 6 j	SCR	m-3M3FBS
	1	0.042
	1	0.1
	1	0.037

## Sheet: Fig7
Figure 7a
													IP HA
													WB HA (VAP)
		IP HA
		WB GFP (OSBP)
Figure 7b	SRC	5AKD	IP3-AM
	1	0.63
	1	0.54	0.28
	1	0.67	0.64
	1	0.35	0.76
Figure 7d	SRC	5AKD
	1	0.56
	1	0.63
	1	0.67
Figure 7f	DMSO	IP3_AM
	1	0.42
	1	0.7
	1	0.65
Figure 7g
Figure 7h
Figure 7i	Calcium	OSBP binding
	0	35.3257
	1	28.488
	10	10.4129
	20	0.334061

## Sheet: S1
Figure a	HAP1 WT	HAP1 KO
	1	0.035
	1	0.19
	1	0.55
Figure d	SRC EGF	5AKO EGF	SRC Tf	5AKD Tf	SRC WGA	5AKD WGA
	1	1.02	1	1.04	1	1.03
	1	1.09	1	1.11	1	1.04
	1	1.01	1	1.06	1	1.15
			1	1.11	1	1.2
					1	1.26

## Sheet: S2
Figure c	SCR	5AKD
	1	0.7
	1	0.74
	1	0.72
	1	0.68
Figure d

## Sheet: S4
Figure b	SRC	5AKD
	1	0.75
	1	0.82
	1	0.52
	1	0.69
Figure d	DMSO	OSW-1
	1	0.72
	1	0.14
Figure f	VAP WT	VAP KO
	1	0.27
	1	0.72
	1	0.74
Figure e+g

[truncated: 2 more sheets: S6, S7]
